# Supplementary material for: Identifying Client Targets for Improved Mobilization and Uptake of Integrated Family Planning and Reproductive Health in Environmental Programs in Kenya
Source: Front Glob Womens Health. 2021 Feb 12;2:559297. doi: 10.3389/fgwh.2021.559297 (PMC8593978; doi:10.3389/fgwh.2021.559297)
Supplement: Supplementary file 1 [file Table_1.XLS]

## Sheet: SHAPE LVB dataset analytic 7-Ma
organization	clientID	vdate	sex	agegroup	marit_status	session_type	parttype	topic_FP	topic_anc	topic_sd	topic_fish	topic_agric	topic_agro	topic_es	topic_watersan	topic_specify	usedFP	POP_cycles	COC_cycles	condoms_male	condoms_female	newtofpmethod	referred	anycycle	anymcondom
Agricultural	5915	2015-07-09	“Female”	20-24	Single	“Individual”	sex worker	Yes	No	No	No	No	No	No	Yes	'	Yes			10	0	“Revisit”	No	0	1
Agricultural	3015	2015-06-16	“Female”	30-34	Married	“Household”	none	Yes	No	No	No	Yes	No	No	Yes		Yes		1	0	0	“Revisit”	No	1	0
Agricultural	9515	2016-03-07	“Female”	40+	Single	“Individual”	sex worker	Yes	No	No	No	No	No	No	Yes		Yes			30	0	“Revisit”	No	0	1
Agricultural	1215	2015-05-04	“Female”	25-29	Married	“Household”	farmer	Yes	No	No	No	Yes	No	Yes	Yes		Yes	1		0	0	“New”	No	1	0
Agricultural	515	2015-04-24	“Female”	40+	Married	“Household”	none	Yes	No	No	No	No	No	No	Yes		Yes	2		0	0	“Revisit”	No	1	0
Agricultural	5816	2016-02-28	“Female”	25-29	Single	“Individual”	none	Yes	No	No	Yes	Yes	Yes	Yes	Yes	BCC	Yes			10	0	“Revisit”	No	0	1
Agricultural	3616	2016-03-04	“Male”	35-39	Married	“Group”	Boda boda	No	No	No	No	Yes	Yes	Yes	Yes		No			0	0	“Revisit”	No	0	0
Agricultural	7815	2015-10-10	“Male”	20-24	Single	“Individual”	farmer	Yes	No	No	No	Yes	Yes	Yes	Yes	NUTRITION	No			1	30	“Revisit”	No	0	1
Agricultural	2115	2015-05-24	“Male”	30-34	Single	“Individual”	none	Yes	No	No	No	Yes	No	Yes	Yes		Yes			15	0	“New”	No	0	1
Agricultural	115	2015-06-04	“Female”	20-24	Single	“Individual”	environmental	Yes	No	No	No	No	No	Yes	Yes	Councelling, HIV	Yes			20	0	“Revisit”	No	0	1
Agricultural	4016	2016-02-05	“Female”	20-24	Single	“Individual”	student	No	No	No	Yes	Yes	No	No	No		Yes			30	0	“Revisit”	No	0	1
Agricultural	2015	2015-05-20	“Male”	40+	Married	“Group”	Boda boda	Yes	No	No	No	Yes	No	No	Yes		Yes			32	0	“Revisit”	No	0	1
Agricultural	2316	2016-01-20	“Male”	35-39	Married	“Household”	none	Yes	No	No	No	Yes	Yes	Yes	Yes		Yes			0	0	“New”	No	0	0
Agricultural	615	2015-10-01	“Male”	25-29	Married	“Household”	none	Yes	No	No	No	No	No	No	Yes		Yes			30	0	“Revisit”	No	0	1
Agricultural	6115	2015-06-02	“Female”	25-29	Married	“Household”	none	Yes	No	No	No	No	No	No	Yes		Yes		1	0	0	“Revisit”	No	1	0
Agricultural	15016	2016-04-05	“Male”	30-34	Married	“Individual”	none	Yes	Yes	Yes	Yes	Yes	Yes	Yes	Yes		Yes			34	0	“Revisit”	No	0	1
Agricultural	4515	2015-06-19	“Female”	25-29	Widowed	“Group”	none	Yes	No	No	No	Yes	No	No	Yes		Yes			15	0	“Revisit”	No	0	1
Agricultural	2715	2015-11-13	“Female”	30-34	Single	“Individual”	sex worker	Yes	No	No	No	No	No	No	Yes		Yes			15	0	“Revisit”	No	0	1
Agricultural	2915	2015-06-11	“Female”	25-29	Married	“Household”	none	Yes	No	No	No	No	Yes	No	Yes		Yes		1	0	0	“New”	Yes	1	0
Agricultural	13615	2015-09-03	“Female”	30-34	Widowed	“Individual”	fisher	No	No	No	Yes	No	No	No	Yes		No			0	0	“Revisit”	No	0	0
Agricultural	9215	2015-11-13	“Female”	13-19	Single	“Individual”	none	Yes	No	No	No	No	No	No	Yes		Yes			0	0	“Revisit”	No	0	0
Agricultural	1115	2015-06-18	“Female”	25-29	Married	“Individual”	environmental	Yes	No	No	No	No	No	Yes	Yes	F.P	Yes			20	0	“Revisit”	No	0	1
Agricultural	3615	2015-06-22	“Male”	40+	Married	“Individual”	farmer, fisher	Yes	No	No	Yes	Yes	Yes	Yes	Yes	Handwash	No			20	0	“Revisit”	No	0	1
Agricultural	2316	2016-02-16	“Female”	30-34	Single	“Group”	sex worker	Yes	No	No	No	No	No	Yes	Yes		Yes			30	0	“Revisit”	No	0	1
Agricultural	1515	2015-06-23	“Female”	20-24	Single	“Group”	environmental	Yes	No	No	No	No	No	Yes	No		Yes			0	0	“Revisit”	No	0	0
Agricultural	9315	2015-12-17	“Female”	20-24	Single	“Individual”	student	Yes	No	No	No	No	Yes	No	Yes	D/ABUSE	Yes			0	10	“Revisit”	No	0	0
Agricultural	1915	2015-06-24	“Male”	35-39	Married	“Individual”	environmental	Yes	No	No	No	No	No	Yes	Yes		Yes			30	0	“Revisit”	No	0	1
Agricultural	3815	2015-06-24	“Male”	40+	Married	“Household”	farmer	Yes	No	No	No	Yes	Yes	Yes	Yes		Yes			30	0	“New”	No	0	1
Agricultural	5915	2015-06-29	“Male”	35-39	Married	“Household”	none	Yes	No	No	No	Yes	Yes	Yes	No		Yes			15	0	“Revisit”	No	0	1
Agricultural	6115	2015-07-02	“Female”	40+	Single	“Household”	none	Yes	No	No	No	No	No	Yes	Yes		Yes			30	0	“Revisit”	No	0	1
Agricultural	6115	2015-07-10	“Female”	35-39	Widowed	“Group”	none	Yes	No	No	No	No	No	Yes	Yes		Yes			18	0	“Revisit”	No	0	1
Agricultural	6315	2015-07-02	“Female”	35-39	Married	“Household”	none	Yes	No	No	No	No	No	Yes	Yes		Yes			0	0	“Revisit”	No	0	0
Agricultural	415	2015-07-03	“Female”	35-39	Widowed	“Household”	environmental	Yes	No	No	No	No	No	Yes	Yes		Yes			30	0	“Revisit”	No	0	1
Agricultural	6515	2015-07-04	“Female”	30-34	Married	“Household”	none	Yes	No	No	No	No	Yes	Yes	No		Yes			0	0	“Revisit”	No	0	0
Agricultural	6715	2015-07-05	“Male”	25-29	Single	“Individual”	none	Yes	No	No	No	No	No	No	No	BCC	Yes			30	0	“Revisit”	No	0	1
Agricultural	12116	2016-04-14	“Female”	20-24	Married	“Individual”	farmer, environmentalist	Yes	No	No	No	Yes	Yes	Yes	Yes	HYGIENE	Yes			0	0	“Revisit”	No	0	0
Agricultural	2815	2015-06-09	“Male”	30-34	Married	“Household”	farmer	Yes	No	No	No	Yes	Yes	Yes	Yes		No			25	0	“Revisit”	No	0	1
Agricultural	1016	2016-01-09	“Female”	20-24	Single	“Individual”	farmer, fisher, environ	Yes	Yes	Yes	No	Yes	Yes	Yes	Yes		Yes			30	0	“Revisit”	No	0	1
Agricultural	4415	2015-07-08	“Male”	25-29	Single	“Individual”	farmer, fisher	Yes	No	No	Yes	Yes	Yes	Yes	Yes	Clean environment	No			25	0	“Revisit”	No	0	1
Agricultural	8415	2015-07-20	“Male”	30-34	Single	“Individual”	none	Yes	No	No	No	No	No	Yes	Yes		Yes			30	0	“Revisit”	No	0	1
Agricultural	8615	2015-10-09	“Male”	40+	Married	“Individual”	none	Yes	No	No	No	No	No	Yes	Yes		Yes			12	0	“Revisit”	No	0	1
Agricultural	3915	2015-06-29	“Male”	20-24	Single	“Individual”	environmental	Yes	No	No	No	No	No	No	No		Yes			12	0	“Revisit”	No	0	1
Agricultural	7815	2015-07-14	“Female”	40+	Married	“Household”	none	Yes	No	No	No	No	No	Yes	Yes		Yes			0	0	“Revisit”	No	0	0
Agricultural	5315	2016-01-25	“Male”	25-29	Single	“Individual”	environmental	Yes	No	No	Yes	Yes	Yes	Yes	Yes		Yes			36	0	“Revisit”	No	0	1
Agricultural	1315	2015-05-15	“Female”	40+	Married	“Household”	none	Yes	No	No	No	No	No	Yes	Yes		Yes			3	0	“Revisit”	No	0	1
Agricultural	3315	2015-06-23	“Male”	25-29	Married	“Household”	none	Yes	Yes	Yes	No	No	No	Yes	Yes		No			0	0	“New”	No	0	0
Agricultural	11015	2015-11-25	“Male”	40+	Married	“Group”	farmer	Yes	No	No	No	No	No	No	Yes	G.S.L	Yes			20	0	“Revisit”	No	0	1
Agricultural	10115	2016-05-08	“Female”	35-39	Single	“Individual”	sex worker	Yes	No	No	No	No	No	Yes	Yes		Yes			20	0	“Revisit”	No	0	1
Agricultural	115	2015-07-20	“Female”	35-39	Widowed	“Individual”	farmer, environmentalist	Yes	No	No	No	Yes	No	Yes	Yes		Yes			30	0	“Revisit”	No	0	1
Agricultural	7415	2015-08-21	“Male”	40+	Widowed	“Individual”	none	Yes	No	No	No	Yes	No	No	No		Yes			9	0	“New”	No	0	1
Agricultural	5716	2016-04-23	“Female”	30-34	Widowed	“Group”	none	Yes	No	No	No	No	No	Yes	Yes		Yes			43	0	“Revisit”	No	0	1
Agricultural	8515	2015-07-22	“Male”	35-39	Married	“Individual”	none	Yes	No	No	No	No	No	Yes	Yes		Yes			30	0	“Revisit”	No	0	1
Agricultural	3315	2015-08-10	“Female”	35-39	Single	“Individual”	sex worker	Yes	No	No	No	No	No	No	No		Yes			10	0	“Revisit”	No	0	1
Agricultural	6115	2016-04-04	“Female”	30-34	Single	“Individual”	farmer, environmentalist	Yes	No	No	No	Yes	Yes	Yes	Yes	HYGIENE	Yes			0	0	“Revisit”	No	0	0
Agricultural	8815	2015-07-24	“Female”	25-29	Single	“Individual”	none	Yes	No	No	No	No	No	No	No		Yes			30	0	“Revisit”	No	0	1
Agricultural	1215	2015-07-24	“Female”	20-24	Single	“Individual”	farmer, environmentalist	Yes	No	No	No	Yes	No	Yes	Yes		Yes			24	0	“Revisit”	No	0	1
Agricultural	2515	2016-05-20	“Female”	20-24	Married	“Household”	none	Yes	No	No	No	No	No	No	Yes		Yes		2	0	0	“Revisit”	No	1	0
Agricultural	9315	2015-07-25	“Female”	25-29	Married	“Group”	none	Yes	No	No	No	No	No	Yes	Yes		Yes			0	0	“Revisit”	No	0	0
Agricultural	11715	2016-02-24	“Female”	25-29	Married	“Individual”	none	Yes	No	Yes	Yes	Yes	Yes	Yes	Yes		Yes			0	0	“Revisit”	Yes	0	0
Agricultural	6116	2016-02-21	“Female”	30-34	Single	“Individual”	farmer, environmentalist	Yes	No	No	No	Yes	Yes	Yes	Yes		Yes		1	0	1	“New”	No	1	0
Agricultural	2515	2015-11-09	“Female”	25-29	Married	“Individual”	none	Yes	Yes	Yes	No	Yes	No	Yes	Yes	MALARIA	Yes		2	0	0	“Revisit”	No	1	0
Agricultural	16215	2015-09-21	“Female”	25-29	Married	“Individual”	none	Yes	No	No	No	Yes	Yes	Yes	Yes		Yes			45	0	“Revisit”	No	0	1
Agricultural	815	2015-11-17	“Female”	20-24	Single	“Individual”	sex worker	No	No	No	No	No	No	No	Yes	DRUG ABUSE	Yes			144	0	“Revisit”	No	0	1
Agricultural	2715	2015-06-11	“Female”	25-29	Married	“Household”	none	Yes	No	No	No	No	No	Yes	Yes		No			0	0	“New”	Yes	0	0
Agricultural	716	2016-01-13	“Male”	35-39	Married	“Group”	none	Yes	No	No	No	No	No	Yes	Yes		Yes			30	0	“Revisit”	No	0	1
Agricultural	715	2015-10-18	“Female”	20-24	Single	“Individual”	sex worker	Yes	No	No	No	No	No	No	Yes		Yes			20	0	“Revisit”	No	0	1
Agricultural	1615	2015-08-10	“Female”	20-24	Single	“Individual”	farmer, fisher, environ	Yes	Yes	Yes	No	Yes	Yes	Yes	Yes		Yes			30	2	“Revisit”	Yes	0	1
Agricultural	816	2016-01-07	“Female”	25-29	Married	“Individual”	none	Yes	No	No	Yes	Yes	Yes	Yes	Yes		Yes			0	0	“Revisit”	No	0	0
Agricultural	7415	2015-09-22	“Female”	30-34	Single	“Individual”	farmer	Yes	No	No	No	Yes	Yes	Yes	Yes	KITCHEN GARDEN	No			1	0	“Revisit”	No	0	1
Agricultural	9416	2016-02-20	“Female”	13-19	Single	“Individual”	student	Yes	No	No	No	No	No	No	Yes	HIV	Yes			100	0	“Revisit”	No	0	1
Agricultural	1315	2015-09-21	“Female”	25-29	Single	“Individual”	farmer, environmentalist	Yes	Yes	Yes	No	Yes	Yes	Yes	Yes		Yes			0	0	“Revisit”	No	0	0
Agricultural	1215	2015-05-03	“Male”	35-39	Married	“Individual”	none	No	No	No	No	No	No	Yes	Yes		Yes			12	0	“Revisit”	No	0	1
Agricultural	13016	2016-03-18	“Female”	30-34	Married	“Group”	none	Yes	No	No	No	No	No	Yes	Yes		Yes							0
Agricultural	616	2016-01-25	“Male”	25-29	Single	“Individual”	environmental	Yes	No	No	Yes	Yes	Yes	Yes	Yes		Yes			72	0	“Revisit”	No	0	1
Agricultural	415	2015-04-18	“Male”	40+	Married	“Individual”	none	Yes	No	No	No	Yes	No	No	Yes		Yes			188	0	“New”	No	0	1
Agricultural	22515	2015-11-18	“Male”	25-29	Married	“Household”	none	Yes	No	No	No	Yes	Yes	Yes	Yes		Yes			10	0	“Revisit”	No	0	1
Agricultural	1316	2016-01-18	“Male”	25-29	Married	“Group”	none	Yes	No	No	No	Yes	Yes	Yes	Yes		Yes			20	0	“Revisit”	No	0	1
Agricultural	1715	2015-05-06	“Male”	20-24	Single	“Group”	none	No	No	No	No	No	Yes	No	Yes		No			6	0	“Revisit”	No	0	1
Agricultural	115	2015-04-07	“Female”	30-34	Married	“Individual”	none	Yes	No	No	No	No	No	No	Yes		Yes		3	0	0	“Revisit”	No	1	0
Agricultural	2215	2015-05-12	“Male”	13-19	Single	“Individual”	none	No	No	No	No	Yes	Yes	No	No		No			8	0	“New”	No	0	1
Agricultural	14915	2015-09-12	“Female”	40+	Married	“Individual”	none	Yes	No	No	No	Yes	Yes	Yes	Yes		Yes			0	0	“Revisit”	No	0	0
Agricultural	22315	2015-11-17	“Female”	25-29	Married	“Individual”	none	Yes	No	No	No	Yes	Yes	Yes	Yes		Yes			0	0	“Revisit”	No	0	0
Agricultural	7215	2015-07-09	“Male”	40+	Married	“Household”	none	Yes	No	No	No	No	Yes	Yes	No		Yes			0	0	“Revisit”	No	0	0
Agricultural	3015	2015-05-14	“Male”	20-24	Married	“Household”	none	Yes	No	No	No	No	No	No	No		Yes			0	0	“Revisit”	No	0	0
Agricultural	4215	2015-07-23	“Female”	20-24	Married	“Household”	farmer	Yes	No	No	No	Yes	No	Yes	Yes		Yes		1	0	0	“Revisit”	No	1	0
Agricultural	3215	2015-05-15	“Male”	25-29	Single	“Individual”	none	Yes	No	No	No	No	No	No	No		Yes			15	0	“Revisit”	No	0	1
Agricultural	3415	2015-05-15	“Male”	20-24	Married	“Individual”	none	Yes	No	No	No	No	No	No	No		Yes			24	0	“Revisit”	No	0	1
Agricultural	3515	2015-05-16	“Male”	25-29	Single	“Individual”	none	Yes	No	No	No	No	No	No	No	COOSELED	Yes			15	0	“Revisit”	No	0	1
Agricultural	4415	2015-07-25	“Female”	20-24	Single	“Individual”	none	Yes	No	No	No	Yes	No	No	No		Yes			0	0	“New”	Yes	0	0
Agricultural	2315	2015-11-11	“Female”	25-29	Married	“Individual”	none	Yes	Yes	Yes	No	Yes	No	Yes	Yes	MALARIA	Yes		2	0	0	“Revisit”	No	1	0
Agricultural	5815	2015-07-13	“Male”	25-29	Married	“Individual”	none	Yes	No	No	Yes	No	No	Yes	Yes		Yes			25	0	“Revisit”	No	0	1
Agricultural	815	2015-07-22	“Male”	20-24	Married	“Individual”	none	Yes	No	No	No	No	No	No	Yes		No			30	0	“Revisit”	No	0	1
Agricultural	12115	2015-12-19	“Male”	20-24	Single	“Group”	none	Yes	No	No	No	No	No	No	No	STI/HIV	Yes			6	0	“Revisit”	No	0	1
Agricultural	415	2015-11-09	“Female”	35-39	Widowed	“Individual”	environmental	Yes	Yes	Yes	Yes	Yes	Yes	Yes	Yes		Yes			7	0	“Revisit”	No	0	1
Agricultural	5015	2015-05-18	“Female”	20-24	Single	“Household”	none	Yes	No	No	No	No	No	No	No		Yes			15	0	“Revisit”	Yes	0	1
Agricultural	7515	2015-09-29	“Female”	25-29	Married	“Individual”	none	Yes	No	No	No	Yes	No	No	No		Yes			0	0	“Revisit”	No	0	0
Agricultural	3215	2015-05-19	“Female”	20-24	Single	“Individual”	none	Yes	No	No	No	Yes	No	No	Yes		Yes			5	0	“Revisit”	No	0	1
Agricultural	11516	2016-03-22	“Male”	40+	Widowed	“Individual”	farmer, fisher	Yes	No	No	No	Yes	Yes	Yes	Yes		Yes			25	0	“New”	No	0	1
Agricultural	1715	2015-11-05	“Female”	20-24	Single	“Individual”	environmental	Yes	Yes	Yes	Yes	Yes	Yes	Yes	Yes		Yes			20	0	“Revisit”	No	0	1
Agricultural	815	2015-06-13	“Female”	25-29	Married	“Household”	environmental	Yes	No	No	No	No	No	Yes	Yes	Councelling, HIV	Yes			0	0	“Revisit”	No	0	0
Agricultural	1315	2015-05-04	“Female”	20-24	Single	“Individual”	none	Yes	No	No	No	Yes	No	Yes	Yes		Yes	1		0	0	“Revisit”	No	1	0
Agricultural	5415	2015-05-27	“Female”	20-24	Married	“Individual”	none	Yes	No	No	No	No	No	No	No		No			0	0	“New”	No	0	0
Agricultural	5615	2015-05-27	“Female”	25-29	Married	“Individual”	none	Yes	No	No	No	No	No	No	No		Yes			0	0	“Revisit”	Yes	0	0
Agricultural	18415	2015-10-10	“Female”	20-24	Married	“Individual”	none	Yes	No	No	No	Yes	Yes	Yes	Yes		Yes			0	0	“Revisit”	No	0	0
Agricultural	17115	2015-11-10	“Female”	25-29	Married	“Individual”	none	No	No	No	No	No	No	Yes	Yes		No			0	0	“Revisit”	No	0	0
Agricultural	315	2015-08-25	“Female”	30-34	Married	“Individual”	farmer, environmentalist	Yes	Yes	Yes	No	Yes	Yes	Yes	Yes		Yes			15	0	“Revisit”	No	0	1
Agricultural	915	2015-12-01	“Female”	35-39	Single	“Individual”	sex worker	Yes	No	No	No	No	No	No	Yes		Yes			20	0	“Revisit”	No	0	1
Agricultural	1715	2015-04-20	“Male”	25-29	Married	“Group”	none	Yes	No	No	No	No	No	No	Yes	BCC	Yes			39	0	“Revisit”	No	0	1
Agricultural	10215	2015-11-10	“Female”	20-24	Married	“Individual”	none	Yes	No	No	No	No	No	Yes	Yes		Yes			0	0	“Revisit”	No	0	0
Agricultural	6215	2015-06-03	“Female”	13-19	Married	“Household”	none	Yes	No	No	No	No	No	No	Yes		Yes			0	0	“Revisit”	Yes	0	0
Agricultural	6415	2015-06-03	“Female”	35-39	Married	“Individual”	none	No	No	No	No	No	No	No	No		No			0	0	“New”	Yes	0	0
Agricultural	13916	2016-02-19	“Male”	40+	Married	“Household”	none	Yes	No	No	No	No	No	Yes	Yes		Yes			0	0	“Revisit”	No	0	0
Agricultural	8715	2015-10-09	“Male”	20-24	Single	“Individual”	none	Yes	No	No	No	No	Yes	Yes	Yes		Yes			1	0	“Revisit”	No	0	1
Agricultural	416	2016-01-03	“Male”	30-34	Married	“Household”	none	Yes	No	No	Yes	Yes	Yes	Yes	Yes		Yes			0	0	“New”	No	0	0
Agricultural	4216	2016-01-08	“Female”	30-34	Single	“Individual”	farmer, environmentalist	Yes	Yes	No	Yes	Yes	Yes	Yes	Yes		Yes			30	0	“Revisit”	No	0	1
Agricultural	20115	2016-04-28	“Male”	20-24	Married	“Individual”	environmental	Yes	No	No	Yes	Yes	Yes	Yes	Yes		Yes			12	0	“Revisit”	No	0	1
Agricultural	1415	2015-10-06	“Female”	20-24	Single	“Individual”	environmental	Yes	Yes	Yes	No	Yes	Yes	Yes	Yes		Yes			20	0	“Revisit”	No	0	1
Agricultural	1015	2015-04-16	“Male”	25-29	Married	“Group”	none	Yes	No	No	No	No	No	No	Yes	BCC	Yes			30	0	“Revisit”	No	0	1
Agricultural	815	2015-05-23	“Female”	20-24	Single	“Individual”	sex worker	Yes	No	No	No	Yes	No	No	Yes		Yes			144	0	“Revisit”	No	0	1
Agricultural	3115	2015-05-15	“Male”	20-24	Married	“Individual”	none	Yes	No	No	No	No	No	No	No		Yes			18	0	“Revisit”	No	0	1
Agricultural	1015	2015-05-16	“Female”	13-19	Married	“Household”	environmental	Yes	No	No	No	No	No	No	No		No			12	0	“Revisit”	No	0	1
Agricultural	21215	2015-12-21	“Female”	25-29	Married	“Group”	fisher	Yes	No	No	Yes	Yes	Yes	Yes	Yes		Yes			0	0	“Revisit”	No	0	0
Agricultural	3615	2016-04-11	“Male”	30-34	Married	“Individual”	farmer, environmentalist	Yes	Yes	Yes	No	Yes	Yes	Yes	Yes		Yes			20	0	“Revisit”	No	0	1
Agricultural	4615	2015-06-19	“Female”	13-19	Single	“Group”	none	Yes	No	Yes	No	No	Yes	No	Yes		Yes			20	0	“Revisit”	No	0	1
Agricultural	515	2015-04-17	“Female”	25-29	Single	“Household”	fisher	Yes	No	No	No	No	No	No	Yes		No			9	0	“Revisit”	No	0	1
Agricultural	5015	2015-06-24	“Female”	20-24	Married	“Individual”	none	Yes	Yes	No	No	Yes	No	No	Yes		Yes			15	0	“New”	No	0	1
Agricultural	8615	2015-06-26	“Male”	20-24	Single	“Group”	farmer, environmentalist	Yes	No	No	No	Yes	No	No	Yes		Yes			14	0	“Revisit”	No	0	1
Agricultural	6515	2015-06-03	“Female”	20-24	Married	“Household”	none	Yes	No	No	No	No	No	No	Yes		Yes			0	0	“Revisit”	Yes	0	0
Agricultural	14416	2016-03-15	“Male”	35-39	Married	“Individual”	Boda boda	Yes	Yes	Yes	Yes	Yes	Yes	Yes	Yes	IGA	Yes			21	0	“Revisit”	No	0	1
Agricultural	915	2015-06-21	“Male”	20-24	Married	“Household”	fisher, environmental	Yes	No	No	No	Yes	No	No	No		Yes			0	1	“Revisit”	No	0	0
Agricultural	2015	2015-05-11	“Female”	25-29	Married	“Household”	none	Yes	No	No	No	No	No	No	No		Yes			0	0	“Revisit”	No	0	0
Agricultural	9315	2015-06-26	“Male”	20-24	Single	“Group”	none	Yes	No	No	No	Yes	No	No	Yes		Yes			14	0	“Revisit”	No	0	1
Agricultural	1116	2016-04-25	“Female”	20-24	Single	“Individual”	student	Yes	No	No	No	Yes	No	No	Yes	HIV	No			45	0	“Revisit”	No	0	1
Agricultural	9715	2015-06-26	“Female”	13-19	Married	“Household”	none	No	Yes	Yes	No	No	No	No	Yes		No			0	0	“New”	Yes	0	0
Agricultural	1215	2015-06-18	“Female”	25-29	Single	“Individual”	environmental	Yes	No	No	No	No	No	Yes	Yes	F.P	Yes			30	0	“Revisit”	No	0	1
Agricultural	215	2015-04-09	“Male”	20-24	Married	“Household”	none	Yes	No	No	No	No	No	No	Yes		Yes			144	0	“Revisit”	No	0	1
Agricultural	10015	2015-07-01	“Female”	40+	Single	“Individual”	none	No	No	No	No	No	No	No	Yes		No			0	0	“New”	Yes	0	0
Agricultural	11316	2016-03-18	“Female”	35-39	Married	“Individual”	farmer	Yes	No	No	No	Yes	Yes	Yes	Yes	NUTRITION	Yes		1	0	0	“New”	No	1	0
Agricultural	2415	2015-05-27	“Female”	35-39	Widowed	“Group”	none	Yes	No	No	No	Yes	No	Yes	Yes		Yes			6	0	“Revisit”	No	0	1
Agricultural	4515	2015-07-23	“Female”	20-24	Married	“Household”	farmer	Yes	No	No	No	Yes	No	Yes	Yes		Yes		1	0	0	“Revisit”	No	1	0
Agricultural	5215	2015-07-05	“Male”	25-29	Married	“Household”	farmer	Yes	No	No	No	Yes	No	Yes	Yes		Yes			30	0	“New”	No	0	1
Agricultural	5315	2015-07-05	“Female”	20-24	Married	“Household”	none	Yes	Yes	Yes	No	No	No	No	Yes		Yes			15	0	“New”	No	0	1
Agricultural	3615	2015-07-18	“Male”	20-24	Single	“Individual”	none	Yes	No	No	No	Yes	Yes	No	Yes		Yes			20	0	“Revisit”	No	0	1
Agricultural	2015	2015-05-27	“Female”	35-39	Widowed	“Group”	none	Yes	No	No	No	Yes	No	Yes	Yes		Yes			6	0	“Revisit”	No	0	1
Agricultural	13216	2016-01-17	“Male”	25-29	Married	“Household”	none	Yes	No	No	No	Yes	Yes	Yes	Yes	TB	Yes			0	0	“Revisit”	No	0	0
Agricultural	10315	2015-07-08	“Female”	40+	Married	“Individual”	none	Yes	No	No	No	No	No	Yes	Yes		Yes			0	0	“Revisit”	Yes	0	0
Agricultural	315	2015-08-22	“Male”	13-19	Single	“Individual”	farmer, environmentalist	Yes	No	No	No	Yes	Yes	Yes	Yes		Yes			24	0	“Revisit”	No	0	1
Agricultural	615	2015-07-22	“Male”	25-29	Married	“Household”	none	No	Yes	Yes	No	No	No	Yes	Yes		No			30	0	“Revisit”	No	0	1
Agricultural	2415	2015-07-22	“Female”	35-39	Married	“Individual”	none	Yes	No	No	No	No	No	Yes	Yes		Yes		2	0	0	“Revisit”	No	1	0
Agricultural	115	2015-07-23	“Male”	20-24	Single	“Individual”	none	Yes	No	No	No	No	No	No	Yes		Yes			25	0	“Revisit”	No	0	1
Agricultural	4216	2016-03-05	“Female”	25-29	Single	“Individual”	none	Yes	No	No	No	Yes	Yes	Yes	Yes		Yes			0	0	“Revisit”	No	0	0
Agricultural	6215	2015-07-23	“Female”	40+	Married	“Household”	none	Yes	No	No	No	Yes	Yes	No	Yes		Yes			0	2	“New”	No	0	0
Agricultural	6416	2016-04-04	“Female”	20-24	Single	“Group”	none	Yes	No	No	No	Yes	No	Yes	Yes		Yes			0	0	“Revisit”	No	0	0
Agricultural	3115	2015-12-23	“Male”	20-24	Single	“Individual”	none	Yes	Yes	Yes	No	Yes	Yes	No	Yes	STI/HIV	Yes			17	0	“Revisit”	No	0	1
Agricultural	13316	2016-03-18	“Female”	25-29	Married	“Group”	none	Yes	No	No	No	No	No	Yes	Yes					28	0	“Revisit”	No	0	1
Agricultural	1815	2015-05-11	“Female”	20-24	Married	“Household”	none	Yes	No	No	No	No	No	No	No		Yes			0	0	“Revisit”	Yes	0	0
Agricultural	415	2015-04-19	“Male”	40+	Married	“Group”	Boda boda	Yes	No	No	No	No	No	No	Yes		Yes			18	0	“Revisit”	No	0	1
Agricultural	115	2015-04-20	“Male”	35-39	Married	“Individual”	Boda boda	Yes	No	No	No	No	No	No	No		Yes			15	0	“Revisit”	No	0	1
Agricultural	515	2015-04-20	“Male”	40+	Married	“Group”	none	Yes	No	No	No	No	No	No	Yes		Yes			144	0	“Revisit”	No	0	1
Agricultural	815	2015-04-20	“Female”	30-34	Single	“Group”	none	Yes	No	No	No	No	No	No	Yes		Yes			15	0	“Revisit”	No	0	1
Agricultural	915	2015-04-20	“Female”	35-39	Single	“Group”	sex worker	Yes	No	No	No	No	No	No	Yes		Yes			144	0	“Revisit”	No	0	1
Agricultural	13616	2016-02-06	“Male”	25-29	Married	“Individual”	Boda boda	Yes	No	No	No	No	No	Yes	Yes	STI	Yes			6	0	“Revisit”	No	0	1
Agricultural	1315	2015-04-22	“Female”	30-34	Married	“Individual”	Boda boda	Yes	No	No	No	No	No	No	Yes		Yes			21	0	“Revisit”	No	0	1
Agricultural	1315	2016-02-08	“Female”	30-34	Single	“Individual”	sex worker	Yes	No	No	No	No	No	No	Yes		Yes			0	15	“Revisit”	No	0	0
Agricultural	7216	2016-01-17	“Female”	30-34	Married	“Individual”	none	Yes	No	No	No	Yes	Yes	Yes	Yes		Yes		1	0	0	“Revisit”	No	1	0
Agricultural	1615	2015-04-22	“Male”	30-34	Married	“Group”	none	Yes	No	No	No	No	No	No	Yes		Yes			50	0	“Revisit”	No	0	1
Agricultural	4515	2015-07-10	“Female”	30-34	Married	“Individual”	none	Yes	No	No	No	Yes	Yes	Yes	Yes	Handwash	No		1	0	0	“Revisit”	No	1	0
Agricultural	5015	2015-05-26	“Female”	35-39	Single	“Individual”	sex worker	Yes	No	No	No	No	No	No	Yes		Yes			100	0	“Revisit”	No	0	1
Agricultural	2915	2016-03-12	“Female”	25-29	Married	“Individual”	none	Yes	No	No	No	Yes	Yes	No	Yes		Yes		3	0	0	“Revisit”	No	1	0
Agricultural	1115	2015-04-22	“Female”	20-24	Married	“Individual”	none	Yes	No	No	No	No	No	No	Yes		Yes			10	0	“Revisit”	No	0	1
Agricultural	1015	2015-04-24	“Male”	40+	Widowed	“Group”	none	Yes	No	No	No	Yes	No	No	No		Yes			15	0	“Revisit”	No	0	1
Agricultural	10516	2016-02-14	“Female”	20-24	Single	“Individual”	farmer, environmentalist	Yes	No	No	No	Yes	Yes	Yes	Yes		Yes		1	0	0	“Revisit”	No	1	0
Agricultural	4315	2015-07-23	“Female”	20-24	Married	“Household”	farmer	Yes	No	No	No	Yes	No	Yes	Yes		Yes		1	0	0	“Revisit”	No	1	0
Agricultural	3915	2015-05-18	“Female”	25-29	Married	“Household”	none	No	No	No	No	No	No	No	No		Yes			0	0	“Revisit”	Yes	0	0
Agricultural	2215	2015-04-25	“Female”	35-39	Single	“Group”	none	Yes	No	No	No	No	No	No	Yes		Yes			15	0	“Revisit”	No	0	1
Agricultural	8815	2015-11-06	“Female”	20-24	Married	“Individual”	none	Yes	No	Yes	No	No	No	No	Yes		Yes			0	0	“Revisit”	Yes	0	0
Agricultural	1015	2015-04-20	“Female”	35-39	Single	“Group”	sex worker	Yes	No	No	No	No	No	No	Yes		Yes			12	0	“Revisit”	No	0	1
Agricultural	2815	2015-04-26	“Female”	25-29	Single	“Group”	sex worker	Yes	No	No	No	No	No	No	Yes		Yes			15	0	“Revisit”	No	0	1
Agricultural	115	2015-10-16	“Female”	35-39	Married	“Individual”	none	Yes	No	No	No	Yes	No	No	Yes		Yes			100	0	“Revisit”	No	0	1
Agricultural	1016	2016-02-24	“Female”	20-24	Married	“Individual”	farmer, fisher, environ	Yes	Yes	Yes	Yes	Yes	Yes	Yes	Yes		Yes			30	0	“Revisit”	No	0	1
Agricultural	515	2015-07-06	“Male”	13-19	Married	“Household”	none	Yes	No	No	No	No	No	No	No		Yes			30	0	“Revisit”	No	0	1
Agricultural	3615	2015-05-29	“Male”	25-29	Single	“Individual”	farmer, environmentalist	Yes	No	No	No	Yes	No	No	Yes		No			35	0	“New”	No	0	1
Agricultural	3315	2015-05-22	“Male”	25-29	Single	“Individual”	none	No	No	No	No	Yes	No	Yes	Yes		No			3	0	“New”	No	0	1
Agricultural	11315	2015-12-19	“Male”	13-19	Single	“Group”	none	Yes	No	No	No	No	No	No	Yes	STI/HIV	Yes			6	0	“Revisit”	No	0	1
Agricultural	815	2015-08-27	“Male”	30-34	Married	“Household”	Boda boda	Yes	No	No	No	Yes	Yes	Yes	Yes		Yes			24	0	“Revisit”	No	0	1
Agricultural	2415	2016-02-12	“Female”	30-34	Widowed	“Individual”	farmer, environmentalist	Yes	No	No	Yes	Yes	Yes	Yes	Yes		Yes			0	8	“Revisit”	No	0	0
Agricultural	14415	2015-09-06	“Female”	20-24	Married	“Individual”	none	Yes	No	No	No	Yes	Yes	Yes	Yes		Yes			0	0	“Revisit”	No	0	0
Agricultural	615	2015-04-28	“Male”	25-29	Single	“Individual”	none	Yes	No	No	No	No	No	No	No		Yes			72	0	“Revisit”	No	0	1
Agricultural	3215	2015-05-10	“Female”	20-24	Single	“Individual”	sex worker	Yes	No	No	No	No	No	No	Yes		Yes			30	0	“Revisit”	No	0	1
Agricultural	1215	2015-08-21	“Male”	20-24	Single	“Group”	none	Yes	No	No	No	No	No	No	Yes	DRUG ABUSE	Yes			144	0	“Revisit”	No	0	1
Agricultural	3415	2015-05-11	“Female”	30-34	Single	“Individual”	sex worker	Yes	No	No	No	No	No	No	Yes		Yes			20	0	“Revisit”	No	0	1
Agricultural	14815	2015-09-12	“Female”	25-29	Married	“Individual”	none	Yes	No	No	No	Yes	Yes	Yes	Yes		Yes			0	0	“Revisit”	No	0	0
Agricultural	1615	2015-11-15	“Male”	30-34	Married	“Individual”	none	Yes	No	No	Yes	Yes	Yes	Yes	Yes	MALARIA	Yes			14	0	“Revisit”	No	0	1
Agricultural	7015	2015-07-07	“Male”	40+	Married	“Household”	farmer	Yes	No	No	No	Yes	Yes	Yes	No		Yes			0	0	“Revisit”	No	0	0
Agricultural	1015	2015-09-15	“Male”	25-29	Married	“Individual”	environmental	Yes	Yes	Yes	No	Yes	Yes	Yes	Yes		Yes		1	0	0	“Revisit”	No	1	0
Agricultural	2315	2015-05-20	“Male”	40+	Married	“Group”	Boda boda	Yes	No	No	No	Yes	No	No	Yes		Yes			32	0	“Revisit”	No	0	1
Agricultural	2515	2015-05-20	“Male”	40+	Married	“Group”	Boda boda	Yes	No	No	No	Yes	No	No	Yes		Yes			32	0	“Revisit”	No	0	1
Agricultural	3115	2015-05-22	“Female”	30-34	Married	“Individual”	none	Yes	No	No	No	No	No	Yes	Yes		Yes			36	0	“Revisit”	No	0	1
Agricultural	4515	2015-05-22	“Male”	30-34	Single	“Individual”	none	Yes	No	No	No	No	No	No	Yes		Yes			44	0	“Revisit”	No	0	1
Agricultural	9615	2015-07-25	“Female”	30-34	Married	“Group”	none	Yes	No	No	No	No	No	Yes	Yes		Yes			0	0	“Revisit”	No	0	0
Agricultural	8215	2015-07-18	“Male”	35-39	Married	“Individual”	none	Yes	No	No	No	Yes	Yes	Yes	No		Yes			30	0	“Revisit”	No	0	1
Agricultural	6716	2016-01-09	“Female”	20-24	Married	“Individual”	none	Yes	No	No	No	Yes	Yes	Yes	Yes		Yes		1	0	0	“Revisit”	No	1	0
Agricultural	3515	2015-05-24	“Female”	30-34	Single	“Group”	sex worker	Yes	No	No	No	No	No	Yes	Yes		Yes			96	0	“Revisit”	No	0	1
Agricultural	10515	2015-11-17	“Female”	20-24	Single	“Individual”	student	Yes	No	No	No	No	No	Yes	Yes	CONDOM	Yes			3	0	“Revisit”	No	0	1
Agricultural	6915	2015-09-04	“Female”	25-29	Single	“Individual”	farmer	Yes	No	No	No	Yes	Yes	Yes	Yes		No			1	1	“Revisit”	No	0	1
Agricultural	5315	2015-05-26	“Female”	35-39	Single	“Individual”	sex worker	Yes	No	No	No	No	No	No	Yes		Yes			84	0	“Revisit”	No	0	1
Agricultural	4515	2015-05-18	“Male”	20-24	Single	“Household”	none	Yes	No	No	No	No	No	No	No		Yes			15	0	“Revisit”	Yes	0	1
Agricultural	13216	2016-02-11	“Male”	30-34	Married	“Individual”	none	Yes	No	No	Yes	Yes	Yes	Yes	Yes	GSL	Yes			48	0	“Revisit”	No	0	1
Agricultural	6716	2016-02-22	“Female”	25-29	Married	“Household”	none	Yes	Yes	Yes	Yes	Yes	Yes	Yes	Yes		Yes			0	0	“Revisit”	No	0	0
Agricultural	6515	2015-07-28	“Male”	20-24	Single	“Group”	none	Yes	No	No	No	Yes	No	Yes	Yes		No			10	0	“New”	No	0	1
Agricultural	2915	2015-10-16	“Male”	25-29	Married	“Individual”	environmental	Yes	Yes	Yes	No	Yes	Yes	Yes	Yes		Yes			20	0	“Revisit”	No	0	1
Agricultural	6415	2015-06-04	“Female”	20-24	Single	“Individual”	sex worker	Yes	No	No	No	No	No	No	Yes		Yes			12	0	“Revisit”	No	0	1
Agricultural	5516	2016-02-20	“Female”	25-29	Single	“Individual”	none	Yes	No	No	No	Yes	Yes	No	Yes		Yes			0	10	“Revisit”	No	0	0
Agricultural	4416	2016-01-25	“Male”	35-39	Married	“Individual”	farmer, fisher, environ	Yes	Yes	Yes	No	Yes	Yes	Yes	Yes		Yes			30	0	“Revisit”	No	0	1
Agricultural	1915	2015-05-25	“Male”	25-29	Married	“Household”	none	Yes	No	No	No	Yes	No	No	Yes		Yes			27	0	“Revisit”	No	0	1
Agricultural	1415	2015-06-23	“Female”	20-24	Married	“Group”	environmental	Yes	No	No	No	No	No	Yes	No		Yes			10	0	“Revisit”	No	0	1
Agricultural	10915	2016-05-19	“Female”	40+	Single	“Individual”	sex worker	Yes	No	No	No	No	No	No	Yes		Yes			30	0	“Revisit”	No	0	1
Agricultural	17515	2015-11-11	“Male”	35-39	Married	“Individual”		Yes	No	No	No	Yes	Yes	No	Yes		Yes			30	0	“Revisit”	No	0	1
Agricultural	4615	2016-03-21	“Male”	35-39	Married	“Household”	farmer, environmentalist	Yes	No	Yes	Yes	Yes	Yes	Yes	Yes		Yes			54	0	“Revisit”	No	0	1
Agricultural	316	2016-02-11	“Female”	20-24	Single	“Individual”	student	Yes	No	No	No	Yes	No	No	Yes		No			0	0	“New”	No	0	0
Agricultural	716	2016-01-14	“Male”	20-24	Married	“Group”	Boda boda	Yes	No	No	No	Yes	Yes	Yes	Yes		Yes			15	0	“Revisit”	No	0	1
Agricultural	7115	2015-08-21	“Female”	20-24	Married	“Individual”	none	Yes	No	Yes	No	No	No	Yes	Yes	CONDOM	Yes			6	2	“Revisit”	No	0	1
Agricultural	915	2015-07-16	“Male”	40+	Single	“Individual”	none	Yes	No	No	No	No	No	No	No		Yes			20	0	“Revisit”	No	0	1
Agricultural	10916	2016-01-15	“Male”	30-34	Married	“Household”	environmental	Yes	Yes	Yes	Yes	Yes	Yes	Yes	Yes		Yes			0	0		No	0	0
Agricultural	2716	2016-02-17	“Male”	25-29	Married	“Individual”	Boda boda	Yes	No	No	No	Yes	No	Yes	Yes		Yes			0	0	“Revisit”	No	0	0
Agricultural	10715	2015-11-21	“Male”	35-39	Married	“Individual”	none	Yes	No	No	No	No	No	No	No		Yes			6	0	“New”	No	0	1
Agricultural	6015	2015-07-03	“Female”	30-34	Single	“Group”	sex worker	Yes	No	No	No	No	No	Yes	Yes		Yes			14	0	“Revisit”	No	0	1
Agricultural	11615	2015-12-19	“Male”	20-24	Single	“Group”	none	Yes	No	No	No	No	No	No	No	STI/HIV	Yes			6	0	“Revisit”	No	0	1
Agricultural	5615	2015-07-09	“Female”	30-34	Widowed	“Individual”	none	Yes	No	No	No	No	No	No	Yes	'	Yes			30	0	“Revisit”	No	0	1
Agricultural	10515	2016-05-11	“Female”	13-19	Single	“Individual”	sex worker	Yes	No	No	No	No	No	No	Yes		Yes			15	0	“Revisit”	No	0	1
Agricultural	2715	2015-05-19	“Female”	20-24	Single	“Household”	none	Yes	No	No	No	Yes	No	No	No		Yes		1	0	0	“Revisit”	No	1	0
Agricultural	8916	2016-01-06	“Female”	40+	Married	“Individual”	farmer	Yes	No	No	No	Yes	Yes	Yes	Yes	POULTRY	No		1	0	0	“Revisit”	No	1	0
Agricultural	8815	2015-12-06	“Male”	25-29	Single	“Individual”	environmental	Yes	No	No	Yes	Yes	Yes	Yes	Yes		Yes			48	0	“Revisit”	No	0	1
Agricultural	6515	2015-07-15	“Male”	40+	Married	“Group”	none	Yes	No	No	No	Yes	No	No	Yes		Yes			18	0	“Revisit”	No	0	1
Agricultural	5215	2015-05-27	“Female”	20-24	Married	“Individual”	none	Yes	No	No	No	No	No	No	No		Yes			0	0	“Revisit”	Yes	0	0
Agricultural	5415	2015-07-01	“Female”	30-34	Married	“Individual”	none	Yes	No	No	No	No	No	Yes	Yes		Yes			14	0	“Revisit”	No	0	1
Agricultural	415	2015-07-17	“Female”	30-34	Single	“Individual”	sex worker	Yes	No	No	No	No	No	No	No		Yes			0	7	“Revisit”	No	0	0
Agricultural	5115	2015-06-09	“Female”	25-29	Married	“Household”	none	Yes	No	No	No	Yes	Yes	Yes	No		Yes			30	0	“Revisit”	No	0	1
Agricultural	1315	2015-04-28	“Male”	25-29	Single	“Group”	none	Yes	No	No	No	No	No	No	Yes		No			144	0	“Revisit”	No	0	1
Agricultural	6815	2015-07-20	“Male”	30-34	Married	“Individual”	none	Yes	No	No	No	No	No	No	Yes		Yes			18	0	“Revisit”	No	0	1
Agricultural	3315	2015-12-04	“Male”	20-24	Single	“Individual”	environmental	Yes	Yes	Yes	No	Yes	Yes	Yes	Yes		Yes			30	0	“Revisit”	No	0	1
Agricultural	2315	2015-05-12	“Male”	25-29	Married	“Household”	environmental	No	No	No	No	Yes	No	Yes	No		Yes			7	0	“New”	No	0	1
Agricultural	7215	2015-08-21	“Female”	25-29	Married	“Individual”	none	Yes	No	No	No	No	No	Yes	Yes		Yes		1	0	0	“Revisit”	No	1	0
Agricultural	2615	2015-10-02	“Male”	40+	Married	“Individual”	farmer, environmentalist	Yes	Yes	Yes	No	Yes	Yes	Yes	Yes		Yes			30	0	“Revisit”	No	0	1
Agricultural	5115	2016-02-02	“Female”	25-29	Single	“Individual”	sex worker	Yes	No	No	No	No	No	No	Yes		Yes			0	10	“Revisit”	No	0	0
Agricultural	1315	2015-04-26	“Male”	20-24	Married	“Individual”	none	Yes	Yes	No	No	No	No	Yes	Yes		Yes			72	0	“New”	No	0	1
Agricultural	3015	2015-05-21	“Female”	25-29	Married	“Household”	none	Yes	No	No	No	No	No	No	No		Yes		1	0	0	“Revisit”	No	1	0
Agricultural	3315	2015-08-20	“Male”	25-29	Single	“Group”	environmental	Yes	No	No	No	Yes	Yes	Yes	Yes		Yes			36	0	“Revisit”	No	0	1
Agricultural	4015	2015-09-20	“Female”	25-29	Single	“Individual”	fisher	Yes	No	No	No	Yes	No	No	No		Yes		2	0	0	“Revisit”	No	1	0
Agricultural	2016	2016-02-15	“Female”	25-29	Married	“Individual”	none	Yes	No	No	No	No	No	Yes	Yes		Yes			0	0	“Revisit”	No	0	0
Agricultural	9115	2015-10-10	“Female”	20-24	Single	“Individual”	student	Yes	No	No	No	No	No	Yes	Yes		Yes			2	0	“Revisit”	No	0	1
Agricultural	1516	2016-02-10	“Male”	30-34	Married	“Group”	Boda boda	Yes	No	No	No	No	No	Yes	Yes		Yes			28	0	“Revisit”	No	0	1
Agricultural	4315	2015-06-19	“Female”	30-34	Married	“Group”	farmer	Yes	No	No	No	Yes	No	No	Yes		Yes			18	0	“Revisit”	No	0	1
Agricultural	5816	2016-04-23	“Female”	40+	Widowed	“Group”	none	Yes	No	No	No	No	No	Yes	Yes		Yes			43	0	“Revisit”	No	0	1
Agricultural	2515	2015-12-19	“Female”	20-24	Married	“Household”	none	Yes	No	No	No	No	No	No	Yes	STI/HIV	Yes		1	0	0	“Revisit”	No	1	0
Agricultural	9415	2016-02-02	“Female”	35-39	Widowed	“Individual”	environmental	Yes	No	No	No	No	No	No	Yes		Yes			20	0	“New”	No	0	1
Agricultural	3915	2015-05-30	“Female”	30-34	Married	“Household”	none	Yes	No	No	No	Yes	No	No	No		Yes			45	0	“Revisit”	No	0	1
Agricultural	16915	2015-09-24	“Female”	20-24	Married	“Household”	none	Yes	No	No	No	Yes	Yes	Yes	Yes		Yes			0	0	“Revisit”	No	0	0
Agricultural	4615	2015-07-10	“Male”	35-39	Married	“Household”	farmer, environmentalist	Yes	No	No	No	Yes	Yes	Yes	Yes		Yes			48	0	“Revisit”	No	0	1
Agricultural	10215	2016-05-08	“Female”	35-39	Single	“Individual”	sex worker	Yes	No	No	No	No	No	No	Yes		Yes			10	0	“Revisit”	No	0	1
Agricultural	24115	2015-12-20	“Female”	25-29	Married	“Individual”	none	Yes	No	No	No	Yes	Yes	Yes	Yes		Yes			0	0	“New”	No	0	0
Agricultural	2415	2015-09-02	“Female”	30-34	Widowed	“Individual”	environmental	Yes	No	No	Yes	Yes	Yes	Yes	Yes		Yes			0	10	“Revisit”	No	0	0
Agricultural	1316	2016-04-25	“Female”	35-39	Married	“Individual”	farmer, environmentalist	Yes	Yes	Yes	No	Yes	Yes	Yes	Yes		Yes			10	0	“Revisit”	No	0	1
Agricultural	1415	2015-05-15	“Male”	25-29	Single	“Individual”	none	Yes	No	No	No	Yes	No	No	Yes		Yes			30	0	“Revisit”	No	0	1
Agricultural	1315	2016-03-08	“Female”	30-34	Single	“Individual”	sex worker	Yes	No	No	No	No	No	No	Yes		Yes			10	0	“Revisit”	No	0	1
Agricultural	815	2015-07-09	“Female”	35-39	Widowed	“Individual”	none	Yes	No	No	No	No	No	No	Yes		Yes			30	0	“Revisit”	No	0	1
Agricultural	7016	2016-01-15	“Female”	20-24	Married	“Individual”	none	Yes	No	No	No	Yes	Yes	Yes	Yes		Yes		1	0	0	“Revisit”	No	1	0
Agricultural	2315	2015-08-17	“Female”	30-34	Married	“Group”	environmental	Yes	No	No	No	Yes	No	Yes	Yes		Yes		1	0	0	“Revisit”	No	1	0
Agricultural	2715	2015-04-26	“Female”	25-29	Single	“Group”	sex worker	Yes	No	No	No	No	No	No	Yes		Yes			30	0	“Revisit”	No	0	1
Agricultural	3315	2015-07-06	“Male”	20-24	Single	“Individual”	none	Yes	No	No	No	Yes	Yes	No	Yes		Yes			24	0	“Revisit”	No	0	1
Agricultural	4216	2016-04-20	“Female”	30-34	Single	“Group”	sex worker	Yes	No	No	No	No	No	Yes	Yes		Yes			43	0	“Revisit”	No	0	1
Agricultural	3015	2015-10-16	“Male”	35-39	Single	“Individual”	Boda boda	Yes	No	No	No	No	No	No	Yes		Yes			10	0	“Revisit”	No	0	1
Agricultural	10315	2015-11-10	“Male”	20-24	Married	“Individual”	none	Yes	No	No	No	No	No	Yes	Yes	STI/HIV	Yes			3	0	“Revisit”	No	0	1
Agricultural	1916	2016-02-10	“Male”	40+	Married	“Group”	Boda boda	Yes	No	No	No	No	No	Yes	Yes		Yes			28	0	“Revisit”	No	0	1
Agricultural	2015	2015-08-16	“Female”	30-34	Married	“Individual”	farmer, environmentalist	Yes	Yes	Yes	No	Yes	Yes	Yes	Yes		Yes			22	0	“Revisit”	Yes	0	1
Agricultural	8715	2015-11-09	“Male”	30-34	Married	“Individual”	farmer, fisher	Yes	No	No	No	Yes	Yes	Yes	Yes	HANDWASH	No			30	0	“Revisit”	No	0	1
Agricultural	14215	2015-09-21	“Female”	20-24	Married	“Household”	none	No	No	No	No	No	No	No	No		No			0	0	“Revisit”	Yes	0	0
Agricultural	6116	2016-03-01	“Male”	30-34	Married	“Household”	none	Yes	Yes	Yes	No	Yes	Yes	Yes	Yes		Yes			0	0	“Revisit”	No	0	0
Agricultural	10416	2016-05-08	“Female”	25-29	Married	“Individual”	farmer	Yes	No	No	No	Yes	Yes	Yes	Yes	NUTRITION	Yes		1	0	1	“Revisit”	No	1	0
Agricultural	5715	2015-08-17	“Male”	35-39	Married	“Individual”	none	Yes	No	No	No	Yes	Yes	Yes	Yes		No			24	0	“New”	No	0	1
Agricultural	3216	2016-02-02	“Female”	20-24	Married	“Household”	none	Yes	No	No	No	Yes	Yes	Yes	Yes		Yes			0	0	“Revisit”	Yes	0	0
Agricultural	7315	2015-07-11	“Male”	25-29	Single	“Individual”	none	Yes	No	No	No	No	Yes	Yes	Yes		Yes			30	0	“Revisit”	No	0	1
Agricultural	3215	2015-05-22	“Female”	30-34	Married	“Individual”	none	Yes	No	No	No	No	No	Yes	Yes		Yes			36	0	“Revisit”	No	0	1
Agricultural	5715	2015-06-03	“Female”	40+	Married	“Individual”	none	Yes	No	No	No	No	No	No	Yes		Yes			20	0	“Revisit”	No	0	1
Agricultural	9815	2016-04-20	“Male”	40+	Single	“Individual”	Boda boda	Yes	No	No	No	No	No	Yes	Yes		Yes			44	0	“Revisit”	No	0	1
Agricultural	3315	2016-03-21	“Female”	35-39	Widowed	“Individual”	sex worker	Yes	No	No	No	No	No	No	Yes		Yes			10	0	“Revisit”	No	0	1
Agricultural	115	2015-05-01	“Male”	30-34	Married	“Household”	none	Yes	No	No	No	Yes	No	Yes	Yes		Yes			10	0	“Revisit”	No	0	1
Agricultural	2715	2015-06-11	“Male”	20-24	Single	“Individual”	environmental	Yes	No	No	No	No	No	No	No		No			9	0	“New”	No	0	1
Agricultural	216	2016-01-03	“Male”	30-34	Married	“Individual”	none	Yes	No	No	Yes	Yes	Yes	Yes	Yes		Yes			0	0	“New”	No	0	0
Agricultural	9015	2015-11-14	“Male”	35-39	Married	“Individual”	farmer	Yes	No	No	No	Yes	Yes	Yes	Yes	POULTRY KEEPING	Yes			25	0	“New”	Yes	0	1
Agricultural	3015	2015-05-08	“Male”	35-39	Single	“Individual”	Boda boda	Yes	No	No	No	No	No	No	Yes		Yes			15	0	“Revisit”	No	0	1
Agricultural	7816	2016-03-13	“Female”	25-29	Married	“Group”	none	Yes	No	No	No	Yes	Yes	Yes	Yes		Yes			0	0	“Revisit”	No	0	0
Agricultural	6815	2015-07-05	“Male”	40+	Married	“Household”	none	Yes	No	No	No	Yes	Yes	Yes	No		Yes			0	0	“Revisit”	No	0	0
Agricultural	4115	2016-04-10	“Female”	25-29	Married	“Individual”	none	Yes	No	No	No	Yes	Yes	No	Yes		Yes			0	20	“Revisit”	No	0	0
Agricultural	9815	2015-10-30	“Female”	25-29	Married	“Individual”	farmer, environmentalist	Yes	No	Yes	Yes	Yes	Yes	Yes	Yes		Yes			0	0		No	0	0
Agricultural	1515	2015-07-24	“Male”	20-24	Single	“Individual”	Boda boda	Yes	No	No	No	No	No	No	No		Yes			10	0	“Revisit”	No	0	1
Agricultural	4415	2015-08-07	“Male”	40+	Married	“Household”	farmer, environmentalist	Yes	Yes	Yes	No	Yes	Yes	Yes	Yes		No			24	0	“New”	No	0	1
Agricultural	1915	2015-05-01	“Female”	40+	Single	“Individual”	sex worker	Yes	No	Yes	No	No	No	No	No		Yes			42	0	“Revisit”	No	0	1
Agricultural	3115	2016-05-15	“Female”	30-34	Married	“Individual”	farmer	Yes	No	No	No	Yes	Yes	Yes	Yes		Yes		1	0	0	“Revisit”	No	1	0
Agricultural	116	2016-04-16	“Female”	40+	Married	“Individual”	none	Yes	Yes	Yes	No	No	No	Yes	Yes	anc	Yes			0	0	“Revisit”	No	0	0
Agricultural	21515	2015-12-21	“Female”	25-29	Married	“Group”		Yes	No	No	Yes	Yes	Yes	Yes	Yes		Yes			0	0	“Revisit”	No	0	0
Agricultural	2015	2015-05-07	“Male”	40+	Married	“Individual”	Boda boda	Yes	No	No	No	Yes	No	No	Yes		Yes			20	0	“Revisit”	No	0	1
Agricultural	7915	2015-07-14	“Female”	40+	Widowed	“Household”	none	Yes	No	No	No	Yes	Yes	Yes	Yes		Yes			0	0	“Revisit”	No	0	0
Agricultural	5015	2015-07-13	“Female”	25-29	Married	“Household”	farmer, environmentalist	Yes	No	No	No	Yes	No	Yes	Yes		No			0	0	“New”	No	0	0
Agricultural	1815	2016-05-17	“Female”	35-39	Widowed	“Individual”	farmer, environmentalist	Yes	Yes	Yes	Yes	Yes	Yes	Yes	Yes		Yes			20	0	“Revisit”	No	0	1
Agricultural	2815	2015-10-16	“Female”	25-29	Single	“Individual”	sex worker	Yes	No	No	No	No	No	No	Yes		Yes			20	0	“Revisit”	No	0	1
Agricultural	1816	2016-01-22	“Male”	40+	Married	“Individual”	farmer, fisher	Yes	No	No	No	Yes	Yes	Yes	Yes		No			25	0	“Revisit”	No	0	1
Agricultural	4815	2015-07-13	“Male”	25-29	Single	“Individual”	farmer	Yes	No	No	Yes	Yes	Yes	Yes	Yes	Handwash	Yes			20	0	“New”	No	0	1
Agricultural	2115	2015-12-17	“Male”	40+	Married	“Individual”	environmental	Yes	Yes	Yes	No	Yes	Yes	Yes	Yes		Yes			30	0	“Revisit”	No	0	1
Agricultural	2115	2015-05-10	“Male”	35-39	Married	“Household”	none	Yes	Yes	Yes	No	No	No	No	No		Yes			144	0	“Revisit”	No	0	1
Agricultural	15715	2015-10-16	“Female”	25-29	Married	“Individual”	none	No	No	No	No	No	No	No	Yes		No			0	0	“Revisit”	Yes	0	0
Agricultural	7315	2015-09-07	“Male”	30-34	Married	“Individual”	none	Yes	No	No	No	No	No	No	Yes		Yes			9	0	“Revisit”	No	0	1
Agricultural	5715	2015-05-27	“Female”	20-24	Married	“Individual”	none	Yes	No	No	No	No	No	No	No		Yes			0	0	“Revisit”	No	0	0
Agricultural	5015	2016-02-15	“Female”	35-39	Single	“Individual”	sex worker	Yes	No	No	No	No	No	No	Yes		Yes			10	0	“Revisit”	No	0	1
Agricultural	6415	2015-07-09	“Female”	25-29	Single	“Individual”	sex worker	Yes	No	No	No	No	No	No	Yes	'	Yes			20	0	“Revisit”	No	0	1
Agricultural	5515	2015-07-27	“Female”	30-34	Single	“Individual”	farmer	Yes	No	No	No	Yes	Yes	Yes	Yes	Handwash	Yes		1	0	0	“New”	No	1	0
Agricultural	615	2015-06-12	“Female”	30-34	Single	“Household”	environmental	Yes	No	No	No	No	No	Yes	Yes	Councelling, HIV	Yes			0	0	“Revisit”	No	0	0
Agricultural	615	2015-12-13	“Female”	20-24	Single	“Individual”	sex worker	Yes	No	No	No	No	No	No	No		Yes			20	0	“Revisit”	No	0	1
Agricultural	1715	2015-05-01	“Female”	40+	Single	“Individual”	none	Yes	No	No	No	No	No	No	Yes		Yes			30	0	“Revisit”	No	0	1
Agricultural	7615	2015-10-03	“Female”	30-34	Single	“Individual”	sex worker	No	No	No	No	No	No	No	Yes		Yes			10	0	“Revisit”	No	0	1
Agricultural	21815	2015-11-16	“Female”	30-34	Married	“Household”	none	Yes	No	No	No	Yes	Yes	Yes	Yes		Yes			0	0	“Revisit”	No	0	0
Agricultural	5816	2016-04-04	“Female”	25-29	Married	“Group”	none	Yes	No	No	No	Yes	No	Yes	Yes		Yes			0	0	“Revisit”	No	0	0
Agricultural	5515	2015-05-27	“Female”	25-29	Married	“Individual”	none	Yes	No	No	No	No	No	No	No		No			0	0	“New”	Yes	0	0
Agricultural	615	2015-04-21	“Female”	35-39	Single	“Individual”	none	Yes	No	No	No	No	No	No	Yes		Yes			144	0	“Revisit”	No	0	1
Agricultural	5116	2016-04-23	“Female”	30-34	Widowed	“Group”	none	Yes	No	No	No	No	No	Yes	Yes		Yes			44	0	“Revisit”	No	0	1
Agricultural	4015	2015-06-17	“Male”	30-34	Widowed	“Individual”	farmer	Yes	No	No	No	Yes	No	No	Yes		Yes			10	0	“Revisit”	No	0	1
Agricultural	8616	2016-05-16	“Female”	30-34	Married	“Individual”	none	Yes	No	No	No	Yes	Yes	Yes	Yes		Yes			0	0	“Revisit”	Yes	0	0
Agricultural	10416	2016-03-06	“Female”	25-29	Married	“Individual”	farmer	Yes	No	No	No	Yes	Yes	Yes	Yes		Yes		1	0	2	“Revisit”	No	1	0
Agricultural	1615	2015-05-07	“Male”	35-39	Married	“Household”	farmer	Yes	No	No	No	Yes	Yes	Yes	Yes		Yes			20	0	“Revisit”	No	0	1
Agricultural	116	2016-01-10	“Male”	30-34	Married	“Group”	none	Yes	No	No	No	No	No	Yes	Yes		Yes			28	0	“Revisit”	No	0	1
Agricultural	9316	2016-03-09	“Female”	25-29	Single	“Individual”	farmer, environmentalist	No	No	No	No	Yes	Yes	Yes	Yes	NUTRITION	Yes	1		0	0	“Revisit”	No	1	0
Agricultural	3016	2016-01-22	“Male”	35-39	Single	“Individual”	none	Yes	No	No	No	No	No	No	No		Yes			10	0	“Revisit”	No	0	1
Agricultural	18915	2015-10-13	“Male”	25-29	Married	“Group”	none	Yes	No	No	No	Yes	Yes	Yes	Yes		Yes			0	0	“Revisit”	No	0	0
Agricultural	316	2016-04-26	“Male”	25-29	Single	“Individual”	environmental	Yes	No	No	Yes	Yes	Yes	Yes	Yes		No			36	0		No	0	1
Agricultural	7915	2015-11-13	“Female”	25-29	Married	“Individual”	none	Yes	Yes	Yes	Yes	Yes	Yes	Yes	Yes		Yes		1	0	0	“Revisit”	No	1	0
Agricultural	615	2015-09-04	“Male”	25-29	Married	“Household”	none	No	No	No	No	No	No	No	No		No			0	0	“Revisit”	No	0	0
Agricultural	315	2015-04-17	“Female”	35-39	Married	“Group”	none	Yes	No	No	No	No	No	No	Yes		Yes			0	0	“Revisit”	No	0	0
Agricultural	21115	2015-11-14	“Male”	25-29	Single	“Individual”	none	Yes	No	No	No	Yes	Yes	Yes	Yes	BCC	Yes			30	0	“Revisit”	No	0	1
Agricultural	13516	2016-02-06	“Male”	30-34	Married	“Individual”	none	Yes	No	Yes	No	No	Yes	Yes	Yes		Yes			3	0	“Revisit”	No	0	1
Agricultural	2915	2015-07-13	“Male”	20-24	Single	“Individual”	farmer, environmentalist	Yes	No	No	No	Yes	No	No	No		Yes			15	0	“Revisit”	No	0	1
Agricultural	915	2015-04-26	“Male”	30-34	Married	“Individual”	none	No	No	No	No	Yes	No	No	Yes		Yes			144	0	“Revisit”	No	0	1
Agricultural	14016	2016-03-03	“Female”	20-24	Married	“Household”	none	Yes	Yes	Yes	Yes	Yes	Yes	Yes	Yes	GSL	Yes			20	0	“Revisit”	No	0	1
Agricultural	6415	2015-12-14	“Female”	30-34	Married	“Individual”		Yes	Yes	Yes	No	Yes	No	No	Yes	NUTRITION	Yes		1	0	0	“Revisit”	No	1	0
Agricultural	5615	2015-07-03	“Female”	40+	Married	“Individual”	none	Yes	No	No	No	No	No	Yes	Yes		Yes			14	0	“Revisit”	No	0	1
Agricultural	10415	2015-07-08	“Female”	25-29	Married	“Individual”	none	Yes	No	No	No	No	No	Yes	Yes		Yes			0	0	“Revisit”	Yes	0	0
Agricultural	1416	2016-01-20	“Male”	40+	Single	“Individual”	none	Yes	No	No	No	No	No	No	No		Yes			10	0	“Revisit”	No	0	1
Agricultural	15116	2016-04-07	“Male”	40+	Married	“Individual”	none	Yes	Yes	Yes	Yes	Yes	Yes	Yes	Yes		Yes			21	0	“Revisit”	No	0	1
Agricultural	7115	2016-03-14	“Female”	30-34	Married	“Individual”	farmer	Yes	No	No	No	Yes	Yes	Yes	Yes	HYGIENE	Yes		1	0	0	“Revisit”	No	1	0
Agricultural	3815	2015-10-13	“Female”	30-34	Single	“Individual”	sex worker	Yes	No	No	No	No	No	No	Yes		Yes			30	0	“Revisit”	No	0	1
Agricultural	10615	2015-07-08	“Female”	20-24	Married	“Individual”	none	Yes	No	No	No	No	No	No	Yes		No			0	0	“New”	Yes	0	0
Agricultural	2615	2015-05-05	“Male”	25-29	Single	“Individual”	none	Yes	No	No	No	No	No	No	No	BCC	Yes			16	0	“Revisit”	No	0	1
Agricultural	4715	2015-05-24	“Male”	25-29	Single	“Individual”	none	Yes	No	No	No	No	No	No	Yes		Yes			120	0	“Revisit”	No	0	1
Agricultural	9715	2015-09-04	“Female”	13-19	Married	“Household”	none	No	No	No	No	No	No	No	No		No			0	0	“Revisit”	No	0	0
Agricultural	215	2015-04-20	“Male”	30-34	Single	“Individual”	Boda boda	Yes	No	No	No	No	No	No	No		Yes			144	0	“Revisit”	No	0	1
Agricultural	10715	2015-11-17	“Female”	25-29	Married	“Individual”	none	Yes	No	No	No	No	No	No	Yes	GSL	Yes			6	0	“Revisit”	No	0	1
Agricultural	15015	2015-09-12	“Female”	20-24	Married	“Individual”	none	Yes	No	No	No	Yes	Yes	Yes	Yes		Yes			0	0	“Revisit”	No	0	0
Agricultural	18915	2015-11-18	“Female”	13-19	Married	“Individual”	none	Yes	No	No	No	No	No	Yes	Yes	VCT	Yes			0	0	“Revisit”	No	0	0
Agricultural	25715	2015-12-30	“Male”	40+	Married	“Individual”	none	Yes	No	No	No	Yes	Yes	Yes	Yes		Yes			0	0	“New”	No	0	0
Agricultural	5915	2015-07-15	“Male”	30-34	Married	“Household”	none	No	No	No	No	No	No	Yes	Yes	TB	Yes			9	0	“Revisit”	No	0	1
Agricultural	2016	2016-02-16	“Female”	20-24	Single	“Group”	sex worker	Yes	No	No	No	No	No	Yes	Yes		Yes			30	0	“Revisit”	No	0	1
Agricultural	11415	2015-12-19	“Male”	20-24	Single	“Group”	none	Yes	No	No	No	No	Yes	No	No	STI/HIV	Yes			6	0	“Revisit”	No	0	1
Agricultural	415	2015-04-16	“Male”	20-24	Single	“Individual”	none	No	No	No	No	No	No	Yes	Yes		Yes			144	0	“Revisit”	No	0	1
Agricultural	3915	2016-04-21	“Female”	30-34	Married	“Individual”	none	Yes	No	No	No	Yes	No	No	Yes		Yes			45	0	“Revisit”	No	0	1
Agricultural	10615	2015-11-15	“Male”	30-34	Married	“Individual”	farmer	Yes	No	No	No	Yes	Yes	No	Yes	STI/HIV	Yes			28	0	“Revisit”	No	0	1
Agricultural	14516	2016-03-17	“Male”	25-29	Single	“Individual”	student	Yes	No	No	No	No	Yes	Yes	Yes	GSL	No			30	0	“New”	No	0	1
Agricultural	2315	2015-11-09	“Female”	30-34	Widowed	“Individual”	environmental	Yes	Yes	Yes	Yes	Yes	Yes	Yes	Yes		Yes			70	0	“Revisit”	No	0	1
Agricultural	6115	2015-08-02	“Female”	25-29	Married	“Individual”	farmer, environmentalist	Yes	No	No	Yes	Yes	No	Yes	Yes		Yes		1	0	0	“Revisit”	No	1	0
Agricultural	6616	2016-04-18	“Female”	25-29	Married	“Individual”	none	Yes	No	No	No	No	No	Yes	Yes		Yes			0	0	“Revisit”	Yes	0	0
Agricultural	20515	2016-04-28	“Female”	20-24	Married	“Individual”	environmental	Yes	No	No	Yes	Yes	Yes	Yes	Yes		Yes			0	0	“Revisit”	Yes	0	0
Agricultural	10616	2016-02-20	“Male”	25-29	Married	“Individual”	farmer, environmentalist	Yes	No	No	No	No	Yes	Yes	Yes		Yes			30	0	“Revisit”	No	0	1
Agricultural	1815	2015-05-06	“Male”	20-24	Single	“Individual”	none	Yes	No	No	No	Yes	No	No	Yes		Yes			144	0	“Revisit”	No	0	1
Agricultural	7415	2015-07-15	“Female”	20-24	Single	“Individual”	sex worker	Yes	No	No	No	No	No	No	No	'	Yes			10	0	“Revisit”	No	0	1
Agricultural	20815	2016-04-28	“Female”	20-24	Married	“Individual”	environmental	Yes	No	No	Yes	Yes	Yes	Yes	Yes		Yes			0	0	“Revisit”	Yes	0	0
Agricultural	3415	2015-05-17	“Female”	20-24	Married	“Household”	none	Yes	No	No	No	Yes	No	No	No		No		1	0	0	“New”	No	1	0
Agricultural	11116	2016-01-29	“Male”	30-34	Married	“Household”	none	Yes	Yes	Yes	Yes	Yes	Yes	Yes	Yes		Yes			0	0		No	0	0
Agricultural	4315	2015-07-03	“Male”	20-24	Married	“Group”	Boda boda	Yes	No	No	No	No	No	Yes	Yes		Yes			3	0	“Revisit”	No	0	1
Agricultural	16615	2015-11-04	“Female”	25-29	Married	“Individual”	none	No	No	No	No	No	No	Yes	Yes	CERVICAL SCREENING	Yes			0	0	“Revisit”	Yes	0	0
Agricultural	2915	2015-10-15	“Female”	25-29	Married	“Individual”	none	Yes	No	No	No	No	Yes	Yes	Yes		Yes		2	1	0	“Revisit”	No	1	1
Agricultural	915	2015-04-28	“Male”	20-24	Single	“Individual”	none	Yes	No	No	No	No	No	No	No		Yes			72	0	“Revisit”	No	0	1
Agricultural	6615	2015-08-16	“Male”	20-24	Single	“Individual”	student	Yes	No	No	No	No	Yes	No	Yes		Yes			10	0	“Revisit”	No	0	1
Agricultural	7915	2015-06-12	“Female”	20-24	Married	“Individual”	none	Yes	Yes	No	No	No	No	No	Yes		No			0	0	“New”	No	0	0
Agricultural	916	2016-02-15	“Female”	25-29	Widowed	“Individual”	sex worker	Yes	No	No	No	Yes	No	No	No	HIV	Yes			144	10	“Revisit”	Yes	0	1
Agricultural	2215	2015-06-03	“Female”	25-29	Married	“Household”	farmer, fisher, environ	Yes	No	No	No	Yes	No	No	No		No			0	2	“Revisit”	No	0	0
Agricultural	10815	2015-12-05	“Male”	40+	Married	“Group”	Boda boda	Yes	No	No	No	No	No	Yes	Yes		Yes			32	0	“Revisit”	No	0	1
Agricultural	115	2015-08-20	“Female”	20-24	Married	“Group”	none	Yes	No	Yes	No	No	No	No	Yes		Yes			10	0	“Revisit”	No	0	1
Agricultural	5015	2015-07-16	“Male”	30-34	Married	“Household”	farmer, fisher	Yes	No	No	No	Yes	Yes	Yes	Yes		No			25	0	“Revisit”	No	0	1
Agricultural	515	2015-04-17	“Male”	13-19	Single	“Individual”	none	Yes	No	No	No	No	No	No	Yes		Yes			144	0	“Revisit”	No	0	1
Agricultural	1015	2015-04-25	“Female”	13-19	Married	“Group”	fisher	Yes	No	No	No	No	No	No	Yes		No			144	0	“Revisit”	No	0	1
Agricultural	315	2015-04-17	“Female”	30-34	Single	“Individual”	none	Yes	No	No	No	No	No	No	Yes		Yes			144	0	“Revisit”	No	0	1
Agricultural	7715	2015-10-12	“Female”	35-39	Married	“Household”	none	Yes	No	No	No	Yes	No	No	No		Yes			56	0	“New”	No	0	1
Agricultural	4115	2015-05-18	“Female”	25-29	Married	“Household”	none	Yes	No	No	No	No	No	No	No		Yes			0	0	“New”	No	0	0
Agricultural	18615	2015-10-10	“Male”	30-34	Married	“Group”	none	Yes	No	No	No	Yes	Yes	Yes	Yes		Yes			0	0	“Revisit”	No	0	0
Agricultural	2115	2015-08-21	“Female”	25-29	Single	“Individual”	farmer, environmentalist	Yes	Yes	Yes	No	Yes	Yes	Yes	Yes		Yes			30	1	“Revisit”	No	0	1
Agricultural	21015	2015-11-12	“Male”	25-29	Single	“Individual”	none	Yes	No	No	No	Yes	Yes	Yes	Yes	BCC	Yes			30	0	“Revisit”	No	0	1
Agricultural	10815	2015-11-21	“Female”	30-34	Married	“Household”	none	Yes	No	Yes	Yes	Yes	Yes	Yes	Yes		Yes			0	0			0	0
Agricultural	2615	2015-06-07	“Male”	30-34	Married	“Group”	farmer, fisher, environ	Yes	No	No	Yes	Yes	Yes	Yes	Yes		No			30	0	“Revisit”	No	0	1
Agricultural	9415	2015-11-06	“Male”	20-24	Single	“Group”	Boda boda	Yes	No	No	No	No	No	No	Yes	CONDOM	Yes			3	0	“Revisit”	No	0	1
Agricultural	6515	2015-12-24	“Male”	30-34	Married	“Individual”	none	Yes	No	No	Yes	Yes	No	No	Yes		Yes			18	0	“Revisit”	No	0	1
Agricultural	5315	2015-07-15	“Male”	30-34	Married	“Individual”	none	Yes	No	No	No	Yes	No	No	Yes		Yes			50	0	“New”	No	0	1
Agricultural	2415	2015-04-24	“Male”	20-24	Single	“Individual”	student	Yes	No	No	No	No	No	No	No	BCC	Yes			30	0	“Revisit”	No	0	1
Agricultural	1215	2015-05-02	“Male”	13-19	Single	“Individual”	none	Yes	No	No	No	No	No	No	No		Yes			72	0	“Revisit”	No	0	1
Agricultural	616	2016-02-09	“Male”	25-29	Married	“Individual”	none	Yes	No	No	No	No	No	Yes	Yes		Yes			30	0	“Revisit”	No	0	1
Agricultural	12816	2016-05-26	“Female”	30-34	Married	“Individual”	farmer	Yes	No	No	No	Yes	Yes	Yes	Yes	HYGIENE	Yes	1		0	0	“Revisit”	No	1	0
Agricultural	2316	2016-01-09	“Female”	30-34	Married	“Individual”	farmer	Yes	No	No	No	Yes	Yes	Yes	Yes		Yes		1	0	1	“Revisit”	No	1	0
Agricultural	14815	2015-09-23	“Female”	30-34	Married	“Individual”	none	No	No	No	No	No	No	No	No		No			0	0	“Revisit”	Yes	0	0
Agricultural	10615	2015-12-05	“Male”	40+	Married	“Group”	Boda boda	Yes	No	No	No	No	No	Yes	Yes		Yes			28	0	“Revisit”	No	0	1
Agricultural	9215	2015-10-29	“Female”	30-34	Married	“Individual”	environmental	Yes	No	Yes	Yes	Yes	Yes	Yes	Yes		Yes			0	0	“New”	No	0	0
Agricultural	25615	2015-12-30	“Female”	25-29	Married	“Household”	none	Yes	No	No	No	Yes	Yes	Yes	Yes		Yes			0	0	“Revisit”	No	0	0
Agricultural	6715	2015-12-12	“Female”	20-24	Married	“Individual”	none	Yes	No	No	No	No	No	No	Yes	STI/HIV	Yes			6	0	“Revisit”		0	1
Agricultural	3615	2015-05-24	“Female”	30-34	Single	“Group”	sex worker	Yes	No	No	No	No	No	Yes	Yes		Yes			96	0	“Revisit”	No	0	1
Agricultural	1815	2015-04-23	“Male”	40+	Widowed	“Group”	none	Yes	No	No	No	No	No	No	Yes		Yes			144	0	“Revisit”	No	0	1
Agricultural	516	2016-01-14	“Male”	20-24	Single	“Group”	Boda boda	Yes	No	No	No	Yes	Yes	Yes	Yes		Yes			15	0	“Revisit”	No	0	1
Agricultural	715	2016-05-17	“Male”	30-34	Married	“Individual”	farmer, environmentalist	Yes	Yes	Yes	Yes	Yes	Yes	Yes	Yes		Yes			14	0	“Revisit”	No	0	1
Agricultural	3615	2015-05-11	“Female”	35-39	Single	“Individual”	sex worker	Yes	No	No	No	No	No	No	Yes		Yes			20	0	“Revisit”	No	0	1
Agricultural	2115	2015-06-17	“Female”	25-29	Single	“Household”	farmer, environmentalist	Yes	No	No	No	Yes	Yes	Yes	Yes	COUNSELLING	Yes			48	0	“Revisit”	No	0	1
Agricultural	2116	2016-02-16	“Female”	20-24	Single	“Group”	sex worker	Yes	No	No	No	No	No	Yes	Yes		Yes			30	0	“Revisit”	No	0	1
Agricultural	4915	2015-06-14	“Male”	25-29	Married	“Individual”	none	Yes	No	No	No	Yes	No	No	No		Yes			80	0	“Revisit”	No	0	1
Agricultural	3315	2015-05-28	“Male”	25-29	Single	“Individual”	environmental	Yes	No	No	No	No	No	No	Yes	COUNSELLING	Yes			36	0	“Revisit”	No	0	1
Agricultural	3915	2015-05-23	“Male”	30-34	Married	“Household”	fisher	Yes	No	No	Yes	No	No	No	No		Yes			78	0	“New”	No	0	1
Agricultural	1215	2015-07-17	“Male”	13-19	Married	“Individual”	environmental	Yes	No	No	No	No	No	No	No		No	2		0	0	“Revisit”	No	1	0
Agricultural	3015	2015-05-22	“Female”	30-34	Married	“Individual”	none	Yes	No	No	No	No	No	Yes	Yes		Yes			36	0	“Revisit”	No	0	1
Agricultural	3915	2015-06-14	“Male”	25-29	Single	“Individual”	fisher	Yes	No	No	Yes	No	No	Yes	Yes		Yes			5	0	“Revisit”	No	0	1
Agricultural	5815	2015-08-18	“Female”	25-29	Single	“Individual”	fisher, environmental	Yes	Yes	Yes	No	No	No	Yes	Yes		No			12	0	“New”	No	0	1
Agricultural	7715	2015-07-14	“Female”	35-39	Widowed	“Household”	none	Yes	No	No	No	No	No	Yes	Yes		Yes			0	0	“Revisit”	No	0	0
Agricultural	25015	2015-12-23	“Female”	20-24	Single	“Individual”	none	Yes	No	No	No	Yes	Yes	Yes	Yes		Yes			12	0	“Revisit”	No	0	1
Agricultural	5315	2015-08-17	“Male”	25-29	Single	“Group”	environmental	Yes	No	No	Yes	Yes	Yes	Yes	Yes		Yes			30	0	“Revisit”	No	0	1
Agricultural	7215	2015-09-20	“Female”	25-29	Widowed	“Individual”	farmer	Yes	No	No	No	Yes	Yes	Yes	Yes	KITCHEN GARDEN	Yes			1	30	“Revisit”	No	0	1
Agricultural	19015	2015-12-07	“Female”	35-39	Married	“Individual”	farmer	No	No	No	No	Yes	No	Yes	Yes		No			0	0	“Revisit”	No	0	0
Agricultural	5315	2015-07-01	“Female”	30-34	Single	“Individual”	sex worker	Yes	No	No	No	No	No	Yes	Yes		Yes			14	0	“Revisit”	No	0	1
Agricultural	8315	2015-09-23	“Male”	25-29	Single	“Individual”	none	Yes	No	No	No	No	No	No	Yes		Yes			10	0	“Revisit”	No	0	1
Agricultural	2715	2015-09-11	“Female”	30-34	Single	“Individual”	sex worker	Yes	No	No	No	No	No	No	No		Yes			15	0	“Revisit”	No	0	1
Agricultural	1015	2015-05-26	“Female”	20-24	Married	“Household”	none	Yes	No	No	No	Yes	No	Yes	Yes		Yes			0	0	“Revisit”	No	0	0
Agricultural	3515	2015-06-19	“Male”	35-39	Married	“Household”	farmer, fisher	Yes	No	No	Yes	No	No	Yes	Yes		Yes			20	0	“New”	No	0	1
Agricultural	4515	2015-07-10	“Female”	30-34	Married	“Household”	farmer, environmentalist	Yes	No	No	No	Yes	Yes	Yes	Yes		Yes			0	0	“Revisit”	No	0	0
Agricultural	5815	2015-07-07	“Female”	30-34	Widowed	“Individual”	none	No	No	No	No	No	No	No	Yes		Yes			0	0	“Revisit”	No	0	0
Agricultural	9316	2016-03-20	“Female”	30-34	Married	“Individual”	none	Yes	No	No	No	Yes	Yes	Yes	Yes		Yes			0	0	“New”	No	0	0
Agricultural	15515	2015-10-15	“Female”	20-24	Married	“Individual”	none	Yes	No	No	No	No	No	No	Yes		No			0	0	“New”	Yes	0	0
Agricultural	2016	2016-01-17	“Female”	30-34	Married	“Household”	none	Yes	No	No	No	Yes	Yes	Yes	Yes		Yes			0	0	“New”	No	0	0
Agricultural	815	2015-04-24	“Male”	35-39	Widowed	“Individual”	none	Yes	No	No	No	Yes	No	No	Yes		Yes			144	0	“Revisit”	No	0	1
Agricultural	3715	2015-11-15	“Female”	20-24	Single	“Individual”	environmental	Yes	No	Yes	Yes	Yes	Yes	Yes	Yes		Yes			0	10	“Revisit”	No	0	0
Agricultural	1615	2015-05-01	“Female”	30-34	Married	“Individual”	none	Yes	No	No	No	No	No	No	Yes		Yes			144	0	“Revisit”	No	0	1
Agricultural	816	2016-05-13	“Male”	30-34	Married	“Individual”	none	Yes	No	No	No	Yes	Yes	Yes	Yes	HIV	Yes			6	0	“Revisit”	No	0	1
Agricultural	8415	2015-09-25	“Female”	30-34	Married	“Individual”	none	Yes	No	No	No	No	No	No	Yes		Yes			20	0	“Revisit”	No	0	1
Agricultural	6215	2015-07-02	“Male”	40+	Married	“Household”	Boda boda	Yes	No	No	No	No	Yes	No	Yes		Yes			30	0	“Revisit”	No	0	1
Agricultural	4215	2015-06-22	“Male”	40+	Married	“Household”	farmer, environmentalist	Yes	No	No	No	Yes	Yes	Yes	Yes		No			12	0	“New”	No	0	1
Agricultural	10115	2015-12-05	“Male”	30-34	Single	“Group”	Boda boda	Yes	No	No	No	No	No	Yes	Yes		Yes			28	0	“Revisit”	No	0	1
Agricultural	1415	2015-04-17	“Male”	20-24	Single	“Group”	none	Yes	No	No	No	No	No	No	Yes	BCC	Yes			30	0	“Revisit”	No	0	1
Agricultural	6315	2016-04-23	“Male”	40+	Single	“Individual”	none	Yes	No	No	No	Yes	No	No	No		Yes			28	0	“Revisit”	No	0	1
Agricultural	11016	2016-04-02	“Female”	40+	Married	“Household”	none	Yes	No	No	No	Yes	Yes	Yes	Yes		Yes			0	0	“Revisit”	No	0	0
Agricultural	14515	2015-09-06	“Female”	25-29	Married	“Individual”	none	Yes	No	No	No	Yes	Yes	Yes	Yes		Yes			0	0	“Revisit”	No	0	0
Agricultural	715	2015-04-20	“Male”	25-29	Single	“Group”	none	Yes	No	No	No	No	No	No	Yes		Yes			50	0	“Revisit”	No	0	1
Agricultural	11415	2015-12-01	“Female”	35-39	Married	“Individual”	none	Yes	No	No	No	No	No	No	Yes	GSL	Yes			9	0	“Revisit”	No	0	1
Agricultural	9915	2015-11-06	“Male”	20-24	Single	“Group”	none	Yes	No	No	No	No	No	No	No	CONDOM	Yes			3	0	“Revisit”	No	0	1
Agricultural	5216	2016-03-28	“Female”	20-24	Married	“Individual”	none	No	No	No	No	Yes	Yes	Yes	Yes		No			0	0	“Revisit”	No	0	0
Agricultural	9015	2015-10-12	“Female”	20-24	Single	“Individual”	sex worker	Yes	No	No	No	No	No	No	Yes		Yes			144	0	“Revisit”	No	0	1
Agricultural	9615	2015-12-23	“Female”	25-29	Single	“Individual”	fisher	Yes	No	No	No	Yes	Yes	Yes	Yes		Yes		1	0	0	“Revisit”	No	1	0
Agricultural	11316	2016-02-17	“Male”	20-24	Married	“Group”	Boda boda	Yes	No	No	Yes	Yes	Yes	Yes	Yes	HTC	Yes			72	0	“Revisit”	No	0	1
Agricultural	115	2015-12-09	“Female”	35-39	Widowed	“Individual”	environmental	Yes	Yes	Yes	No	Yes	Yes	Yes	Yes		Yes			30	0	“Revisit”	No	0	1
Agricultural	11016	2016-01-29	“Female”	30-34	Married	“Household”	environmental	Yes	Yes	Yes	Yes	Yes	Yes	Yes	Yes		Yes		1	0	0	“Revisit”	No	1	0
Agricultural	9115	2015-10-16	“Female”	20-24	Single	“Individual”	none	Yes	Yes	No	Yes	Yes	Yes	Yes	Yes		Yes			0	0	“New”	Yes	0	0
Agricultural	9716	2016-03-21	“Female”	20-24	Single	“Individual”	student	Yes	No	No	No	Yes	Yes	Yes	Yes		Yes			9	0	“Revisit”	No	0	1
Agricultural	7615	2015-08-16	“Male”	25-29	Single	“Individual”	none	Yes	No	No	No	No	No	Yes	Yes		Yes			10	0	“New”	No	0	1
Agricultural	6415	2015-09-10	“Female”	25-29	Single	“Individual”	sex worker	Yes	No	No	No	No	No	No	Yes		Yes			30	0	“Revisit”	No	0	1
Agricultural	9615	2015-10-17	“Male”	35-39	Married	“Individual”	none	Yes	No	No	No	No	No	No	Yes	I.G.A	Yes			12	0	“Revisit”	No	0	1
Agricultural	6615	2015-07-04	“Female”	40+	Married	“Household”	none	Yes	No	No	No	No	Yes	Yes	Yes		Yes			0	0	“Revisit”	No	0	0
Agricultural	416	2016-01-10	“Male”		Widowed	“Group”	none	Yes	No	No	No	No	No	No	No		Yes			28	0	“Revisit”	No	0	1
Agricultural	15715	2015-09-19	“Male”	20-24	Single	“Individual”	none	Yes	No	No	No	Yes	Yes	Yes	Yes		Yes			30	0	“Revisit”	No	0	1
Agricultural	23415	2015-12-08	“Female”	30-34	Married	“Household”	none	Yes	No	No	No	Yes	Yes	Yes	Yes		Yes			0	0	“Revisit”	No	0	0
Agricultural	1615	2015-08-19	“Female”	25-29	Married	“Household”	environmental	Yes	No	No	Yes	Yes	Yes	Yes	Yes		Yes		1	0	0	“Revisit”	No	1	0
Agricultural	216	2016-01-10	“Male”	30-34	Married	“Group”	none	Yes	No	No	No	No	No	Yes	Yes		Yes			28	0	“Revisit”	No	0	1
Agricultural	1916	2016-01-17	“Female”	13-19	Single	“Group”	none	Yes	No	No	No	No	No	Yes	Yes		Yes			28	0	“Revisit”	No	0	1
Agricultural	6115	2015-08-20	“Female”	20-24	Single	“Individual”	environmental	Yes	Yes	Yes	No	No	No	Yes	Yes		Yes			12	0	“Revisit”	No	0	1
Agricultural	4616	2016-04-20	“Female”	35-39	Married	“Individual”	none	Yes	No	No	No	No	No	Yes	Yes		Yes			43	0	“Revisit”	No	0	1
Agricultural	25215	2015-12-30	“Male”	25-29	Single	“Group”	Boda boda	Yes	No	No	No	Yes	Yes	Yes	Yes		Yes			12	0	“Revisit”	No	0	1
Agricultural	715	2015-06-12	“Male”	35-39	Married	“Household”	environmental	Yes	No	No	No	No	No	Yes	Yes	Councelling, HIV	Yes			30	0	“Revisit”	No	0	1
Agricultural	4916	2016-04-20	“Female”	30-34	Married	“Individual”	none	Yes	No	No	No	No	No	Yes	Yes		Yes			43	0	“Revisit”	No	0	1
Agricultural	5215	2015-06-10	“Male”	40+	Married	“Household”	farmer	Yes	No	No	No	No	Yes	Yes	Yes		Yes			30	0	“Revisit”	No	0	1
Agricultural	1515	2015-04-29	“Female”	25-29	Married	“Household”	none	Yes	No	No	No	No	No	No	Yes		No			144	0	“Revisit”	No	0	1
Agricultural	15416	2016-04-17	“Male”	20-24	Single	“Individual”	none	Yes	Yes	Yes	Yes	Yes	Yes	Yes			Yes			33	0	“Revisit”	No	0	1
Agricultural	615	2015-04-20	“Female”	25-29	Single	“Household”	fisher	Yes	No	No	No	No	No	No	Yes		No			9	0	“Revisit”	No	0	1
Agricultural	17815	2015-11-11	“Female”	20-24	Married	“Individual”	none	No	Yes	Yes	No	No	No	Yes	Yes		Yes			0	0	“New”	No	0	0
Agricultural	115	2015-12-02	“Female”	35-39	Widowed	“Individual”	environmental	Yes	Yes	Yes	No	Yes	Yes	Yes	Yes		Yes			30	0	“Revisit”	No	0	1
Agricultural	3815	2015-08-10	“Male”	13-19	Single	“Individual”	none	Yes	No	No	No	Yes	No	No	Yes		Yes			8	0	“New”	No	0	1
Agricultural	4115	2015-10-12	“Female”	25-29	Married	“Individual”	none	Yes	No	No	No	Yes	No	No	Yes		Yes			76	0	“Revisit”	No	0	1
Agricultural	3315	2015-06-13	“Male”	35-39	Married	“Household”	farmer, fisher	Yes	No	No	Yes	Yes	Yes	Yes	Yes	Garden kitchen	No			25	0	“Revisit”	No	0	1
Agricultural	5315	2015-06-12	“Female”	40+	Married	“Household”	farmer	Yes	No	No	No	Yes	Yes	Yes	Yes		Yes			30	0	“Revisit”	No	0	1
Agricultural	7615	2015-09-16	“Female”	30-34	Single	“Individual”	sex worker	Yes	No	No	No	No	No	No	No		Yes			20	0	“Revisit”	No	0	1
Agricultural	615	2016-03-16	“Female”	20-24	Single	“Individual”	sex worker	Yes	No	No	No	No	No	No	Yes		Yes			10	0	“Revisit”	No	0	1
Agricultural	1115	2015-08-08	“Male”	40+	Married	“Individual”	environmental	Yes	No	No	No	Yes	Yes	Yes	Yes		Yes			6	0	“Revisit”	No	0	1
Agricultural	6515	2016-03-07	“Female”	30-34	Single	“Individual”	sex worker	Yes	No	No	No	No	No	No	Yes		Yes			15	0	“Revisit”	No	0	1
Agricultural	1415	2015-04-22	“Male”	40+	Married	“Group”	none	Yes	No	No	No	No	No	No	Yes		Yes			12	0	“Revisit”	No	0	1
Agricultural	12016	2016-05-25	“Male”	40+	Married	“Individual”	farmer	Yes	No	No	No	Yes	Yes	Yes	Yes	GSL	Yes			14	0	“Revisit”	No	0	1
Agricultural	3815	2015-12-17	“Male”	20-24	Single	“Individual”	environmental	Yes	Yes	Yes	Yes	Yes	Yes	Yes	Yes		Yes			30	0	“Revisit”	No	0	1
Agricultural	7115	2015-08-14	“Male”	30-34	Married	“Household”	none	Yes	No	No	No	Yes	Yes	No	Yes		Yes			10	0	“New”	No	0	1
Agricultural	415	2015-04-20	“Male”	30-34	Married	“Household”	Boda boda	Yes	No	No	No	Yes	No	No	No		Yes			15	0	“Revisit”	No	0	1
Agricultural	4315	2015-07-06	“Male”	30-34	Married	“Household”	farmer	Yes	No	No	No	Yes	Yes	Yes	Yes	Kitchen garden	No			30	0	“Revisit”	No	0	1
Agricultural	2615	2015-05-15	“Female”	25-29	Married	“Household”	none	Yes	No	No	No	Yes	No	No	Yes		No			0	10	“New”	No	0	0
Agricultural	12416	2016-05-15	“Male”	25-29	Single	“Individual”	farmer, fisher	Yes	No	No	No	Yes	Yes	Yes	Yes	GSL	Yes			30	0	“Revisit”	No	0	1
Agricultural	4116	2016-03-05	“Female”	20-24	Single	“Individual”	none	Yes	No	No	No	Yes	Yes	Yes	Yes		Yes			0	0	“Revisit”	No	0	0
Agricultural	8215	2015-06-17	“Female”	13-19	Single	“Individual”	none	Yes	No	No	No	Yes	No	No	Yes		No			0	0	“New”	No	0	0
Agricultural	1715	2015-12-24	“Male”	35-39	Married	“Individual”	Boda boda	Yes	No	No	Yes	Yes	No	No	Yes	STI/HIV	Yes			18	0	“Revisit”	No	0	1
Agricultural	8916	2016-05-23	“Female”	13-19	Single	“Individual”	student	No	Yes	Yes	No	Yes	Yes	Yes	Yes		No			0	0	“Revisit”	Yes	0	0
Agricultural	4315	2015-05-23	“Female”	25-29	Married	“Individual”	none	Yes	No	No	No	No	No	No	Yes		Yes			14	0	“Revisit”	No	0	1
Agricultural	2116	2016-02-09	“Male”	40+	Married	“Individual”	farmer, environmentalist	Yes	Yes	Yes	Yes	Yes	Yes	Yes	Yes		Yes			5	0	“Revisit”	No	0	1
Agricultural	3816	2016-01-15	“Female”	30-34	Single	“Individual”	sex worker	Yes	No	No	No	No	No	No	Yes		Yes			10	0	“Revisit”	No	0	1
Agricultural	4315	2015-07-01	“Female”	30-34	Married	“Household”	farmer, fisher, environ	Yes	No	No	Yes	Yes	Yes	Yes	Yes		No		1	0	0	“New”	No	1	0
Agricultural	9115	2015-06-26	“Male”	25-29	Single	“Group”	none	Yes	No	No	No	Yes	No	No	Yes		Yes			14	0	“Revisit”	No	0	1
Agricultural	615	2015-04-20	“Female”	20-24	Single	“Group”	none	Yes	No	No	No	No	No	No	Yes		Yes			21	0	“Revisit”	No	0	1
Agricultural	22215	2015-11-17	“Male”	25-29	Married	“Individual”	none	Yes	No	No	No	Yes	Yes	Yes	Yes		Yes			0	0	“Revisit”	No	0	0
Agricultural	616	2016-05-15	“Male”	35-39	Married	“Individual”	none	Yes	No	No	No	Yes	No	No	Yes	HIV AIDS	Yes			100	0	“Revisit”	No	0	1
Agricultural	3715	2015-10-07	“Female”	35-39	Single	“Individual”	sex worker	Yes	No	No	No	No	No	No	Yes		Yes			15	0	“Revisit”	No	0	1
Agricultural	4315	2015-05-18	“Female”	25-29	Married	“Household”	none	Yes	No	No	No	No	No	No	No		Yes			0	0	“New”	Yes	0	0
Agricultural	6715	2015-11-12	“Male”	35-39	Married	“Group”	farmer	Yes	No	No	Yes	Yes	Yes	Yes	Yes	HYGIENE	No			20	0	“Revisit”	No	0	1
Agricultural	4515	2016-03-21	“Female”	30-34	Married	“Household”	farmer, environmentalist	Yes	No	Yes	Yes	Yes	Yes	Yes	Yes		Yes			0	0	“Revisit”	No	0	0
Agricultural	4715	2015-07-11	“Male”	25-29	Married	“Household”	farmer, fisher	Yes	No	No	Yes	Yes	Yes	Yes	Yes		No			30	0	“Revisit”	No	0	1
Agricultural	3915	2015-12-20	“Male”	20-24	Single	“Individual”	environmental	Yes	Yes	Yes	Yes	Yes	Yes	Yes	Yes		Yes			30	0	“Revisit”	No	0	1
Agricultural	3915	2015-05-16	“Female”	25-29	Single	“Individual”	sex worker	Yes	No	No	No	No	No	No	Yes		Yes			0	4	“Revisit”	No	0	0
Agricultural	2215	2015-06-13	“Female”	20-24	Married	“Individual”	none	Yes	No	No	Yes	Yes	No	No	No		Yes			20	0	“Revisit”	No	0	1
Agricultural	2415	2015-09-24	“Female”	35-39	Married	“Individual”	none	Yes	No	No	No	No	No	No	Yes		Yes		3	0	0	“Revisit”	No	1	0
Agricultural	716	2016-05-13	“Male”	25-29	Single	“Individual”	student	Yes	No	No	No	No	Yes	Yes	Yes	STI	No			9	0	“New”	No	0	1
Agricultural	13515	2015-09-01	“Female”	35-39	Single	“Individual”	none	Yes	No	No	No	No	No	No	Yes		Yes			30	0	“Revisit”	No	0	1
Agricultural	9715	2015-10-22	“Male”	30-34	Married	“Individual”	none	Yes	No	No	No	No	No	Yes	Yes	GSL	Yes			30	0	“Revisit”	No	0	1
Agricultural	13816	2016-02-27	“Male”	30-34	Married	“Individual”	none	Yes	No	No	Yes	Yes	Yes	Yes	Yes		Yes			21	0	“Revisit”	No	0	1
Agricultural	2515	2015-07-17	“Female”	20-24	Married	“Household”	none	Yes	No	No	No	No	No	No	No		Yes		1	0	0	“Revisit”	No	1	0
Agricultural	4116	2016-05-20	“Female”	25-29	Married	“Individual”	none	Yes	No	No	No	Yes	No	No	No	DRUG ABUSE	Yes			0	10	“Revisit”	No	0	0
Agricultural	11515	2015-12-07	“Male”	30-34	Married	“Individual”	none	Yes	No	No	No	No	No	No	Yes	GSL	Yes			12	0	“Revisit”	No	0	1
Agricultural	13715	2015-09-03	“Female”	40+	Widowed	“Individual”	none	No	No	No	No	No	Yes	No	No		No			0	0	“Revisit”	No	0	0
Agricultural	11916	2016-04-08	“Female”	20-24	Single	“Individual”	farmer, environmentalist	Yes	No	No	No	Yes	Yes	Yes	Yes		Yes		1	0	0	“Revisit”	No	1	0
Agricultural	10216	2016-03-22	“Male”	40+	Married	“Household”	none	Yes	No	No	No	Yes	Yes	Yes	Yes		Yes			0	0	“New”	No	0	0
Agricultural	1016	2016-01-18	“Male”	25-29	Married	“Group”	farmer, environmentalist	Yes	No	No	No	Yes	Yes	Yes	Yes		Yes			15	0	“Revisit”	No	0	1
Agricultural	5416	2016-03-28	“Female”	20-24	Married	“Individual”	none	No	No	No	No	No	Yes	Yes	Yes		No			0	0	“Revisit”	No	0	0
Agricultural	15416	2016-03-25	“Female”	25-29	Married	“Household”	none	Yes	No	No	No	No	Yes	Yes	Yes	HIV	Yes			24	0	“Revisit”	No	0	1
Agricultural	4716	2016-03-17	“Female”	25-29	Married	“Individual”	none	Yes	No	No	No	No	No	Yes	Yes		Yes			0	0	“Revisit”	Yes	0	0
Agricultural	2315	2016-04-18	“Female”	25-29	Married	“Individual”	none	Yes	No	No	No	Yes	Yes	No	Yes		Yes		1	0	0	“Revisit”	No	1	0
Agricultural	4415	2015-05-24	“Female”	35-39	Married	“Individual”	none	Yes	No	Yes	No	No	No	No	Yes		Yes			10	0	“Revisit”	No	0	1
Agricultural	2515	2015-06-09	“Female”	25-29	Widowed	“Household”	none	Yes	No	No	No	No	No	Yes	Yes		Yes			0	0	“Revisit”	Yes	0	0
Agricultural	3115	2015-07-07	“Female”	20-24	Single	“Individual”	sex worker	Yes	No	No	No	No	No	No	Yes	'	Yes			20	0	“Revisit”	No	0	1
Agricultural	8215	2015-09-23	“Female”	20-24	Single	“Group”	none	Yes	No	No	No	No	No	No	Yes		Yes			3	0	“Revisit”	No	0	1
Agricultural	2415	2015-05-20	“Male”	35-39	Married	“Group”	Boda boda	Yes	No	No	No	Yes	No	No	Yes		Yes			32	0	“Revisit”	No	0	1
Agricultural	8315	2015-10-02	“Male”	25-29	Married	“Individual”	farmer, environmentalist	Yes	No	No	Yes	Yes	Yes	Yes	Yes		Yes			42	0	“New”	No	0	1
Agricultural	5615	2015-06-16	“Female”	20-24	Single	“Individual”	student	Yes	No	No	No	No	No	Yes	Yes		No			18	0	“New”	Yes	0	1
Agricultural	3515	2015-06-18	“Male”	20-24	Single	“Individual”	environmental	Yes	No	No	No	No	No	No	No		No			14	0	“Revisit”	No	0	1
Agricultural	1815	2015-04-20	“Male”	25-29	Married	“Individual”	none	Yes	No	No	No	No	No	No	Yes	BCC	Yes			39	0	“Revisit”	No	0	1
Agricultural	1516	2016-01-17	“Female”	13-19	Single	“Group”	none	Yes	No	No	No	No	No	Yes	Yes		Yes			28	0	“Revisit”	No	0	1
Agricultural	1716	2016-02-10	“Male”	35-39	Married	“Group”	Boda boda	Yes	No	No	No	No	No	Yes	Yes		Yes			28	0	“Revisit”	No	0	1
Agricultural	615	2015-09-11	“Male”	30-34	Married	“Individual”	farmer, environmentalist	Yes	Yes	Yes	No	Yes	Yes	Yes	Yes		Yes			20	0	“Revisit”	No	0	1
Agricultural	2715	2015-07-20	“Female”	30-34	Married	“Household”	none	Yes	No	No	No	Yes	No	No	Yes		Yes		1	0	0	“Revisit”	No	1	0
Agricultural	616	2016-01-17	“Female”	35-39	Single	“Individual”	farmer, fisher, environ	Yes	Yes	Yes	No	Yes	Yes	Yes	Yes		Yes			30	0	“Revisit”	No	0	1
Agricultural	16715	2015-09-24	“Female”	20-24	Married	“Household”	none	Yes	No	No	No	Yes	Yes	Yes	Yes		Yes			0	0	“Revisit”	No	0	0
Agricultural	6216	2016-04-04	“Female”	20-24	Married	“Group”	none	Yes	No	No	No	Yes	No	Yes	Yes		Yes			0	0	“Revisit”	No	0	0
Agricultural	3115	2015-06-18	“Male”	20-24	Single	“Individual”	farmer, environmentalist	Yes	No	No	No	Yes	No	No	No		No			15	0	“New”	No	0	1
Agricultural	1415	2015-04-29	“Male”	40+	Married	“Group”	none	Yes	No	No	No	No	No	No	Yes		No			144	0	“Revisit”	No	0	1
Agricultural	4516	2016-02-11	“Male”	25-29	Married	“Group”	none	Yes	No	No	Yes	Yes	Yes	Yes	Yes		Yes			0	0	“Revisit”	No	0	0
Agricultural	3516	2016-02-04	“Female”	35-39	Married	“Individual”	none	Yes	Yes	Yes	No	Yes	Yes	Yes	Yes		Yes			0	0	“Revisit”	No	0	0
Agricultural	12216	2016-04-12	“Female”	25-29	Married	“Individual”	none	Yes	Yes	Yes	No	Yes	Yes	Yes	Yes		Yes			0	0	“Revisit”	No	0	0
Agricultural	4915	2015-05-26	“Male”	40+	Single	“Individual”	none	Yes	No	No	No	No	No	No	Yes		Yes			80	0	“Revisit”	No	0	1
Agricultural	3116	2016-02-15	“Female”	30-34	Married	“Individual”	farmer, environmentalist	Yes	No	No	No	Yes	Yes	Yes	Yes		Yes	1		0	0	“Revisit”	No	1	0
Agricultural	1615	2015-05-02	“Female”	25-29	Married	“Household”	none	Yes	No	Yes	No	No	No	No	Yes		Yes		1	0	0	“Revisit”	No	1	0
Agricultural	515	2015-04-18	“Male”	25-29	Married	“Household”	none	Yes	No	No	No	No	No	No	Yes		Yes			72	0	“Revisit”	No	0	1
Agricultural	4115	2015-05-21	“Female”	30-34	Married	“Individual”	none	Yes	No	No	No	No	No	No	Yes		Yes			16	0	“Revisit”	No	0	1
Agricultural	5115	2015-07-07	“Female”	30-34	Married	“Individual”	none	Yes	No	No	No	No	No	Yes	Yes		Yes			6	0	“Revisit”	No	0	1
Agricultural	4416	2016-03-14	“Male”	20-24	Single	“Group”	Boda boda	Yes	No	No	No	Yes	Yes	Yes	Yes		Yes			0	0	“New”	No	0	0
Agricultural	1216	2016-04-05	“Female”	30-34	Single	“Individual”	environmental	Yes	Yes	Yes	No	No	No	Yes	Yes		Yes			30	0	“Revisit”	No	0	1
Agricultural	6415	2015-07-21	“Female”	40+	Married	“Household”	none	Yes	No	No	No	No	No	Yes	Yes		Yes		1	3	0	“Revisit”	No	1	1
Agricultural	1815	2015-12-10	“Male”	20-24	Single	“Group”	none	Yes	No	No	No	Yes	Yes	No	Yes		Yes			100	0	“Revisit”	No	0	1
Agricultural	5815	2015-09-19	“Male”	35-39	Single	“Individual”	none	Yes	No	No	No	No	No	No	Yes		Yes			20	0	“Revisit”	No	0	1
Agricultural	1215	2015-12-01	“Female”	20-24	Single	“Individual”	farmer	Yes	No	No	No	No	No	No	Yes		Yes			30	0	“Revisit”	No	0	1
Agricultural	7115	2015-06-10	“Female”	25-29	Married	“Individual”	none	Yes	No	No	No	No	No	No	Yes		Yes			0	0	“New”	Yes	0	0
Agricultural	6915	2015-07-07	“Female”	40+	Married	“Household”	none	Yes	No	No	No	Yes	Yes	Yes	No		Yes			0	0	“Revisit”	No	0	0
Agricultural	4815	2015-05-25	“Male”	30-34	Single	“Individual”	none	Yes	No	No	No	No	No	No	Yes		Yes			100	0	“Revisit”	No	0	1
Agricultural	2215	2015-05-09	“Female”	25-29	Married	“Household”	none	Yes	No	No	No	No	No	No	Yes		Yes			28	0	“Revisit”	No	0	1
Agricultural	8015	2015-09-22	“Female”	25-29	Married	“Individual”	environmental	Yes	No	Yes	Yes	Yes	Yes	Yes	Yes		Yes			0	0	“Revisit”	Yes	0	0
Agricultural	13716	2016-02-27	“Male”	25-29	Married	“Individual”	none	Yes	Yes	Yes	Yes	Yes	Yes	Yes	Yes		No			3	0	“New”	No	0	1
Agricultural	10215	2016-04-23	“Male”	20-24	Single	“Individual”	none	Yes	No	No	No	Yes	No	No	No		Yes			28	0	“Revisit”	No	0	1
Agricultural	14216	2016-02-25	“Female”	25-29	Married	“Individual”	none	Yes	No	No	No	No	No	Yes	Yes		Yes			3	0	“Revisit”	No	0	1
Agricultural	13616	2016-02-24	“Male”	25-29	Married	“Individual”	none	Yes	No	No	Yes	Yes	Yes	Yes	Yes	GSL	Yes			40	0	“Revisit”	No	0	1
Agricultural	10916	2016-02-28	“Female”	30-34	Married	“Individual”	environmental	Yes	No	No	No	Yes	Yes	Yes	Yes	HYGIENE	Yes	1		0	0	“New”	No	1	0
Agricultural	715	2015-06-20	“Female”	30-34	Single	“Individual”	sex worker	Yes	No	No	No	No	No	No	Yes		Yes			35	0	“Revisit”	No	0	1
Agricultural	1215	2015-11-11	“Male”	20-24	Married	“Individual”	none	Yes	No	No	Yes	Yes	Yes	Yes	Yes	MALARIA	Yes			14	0	“Revisit”	No	0	1
Agricultural	2916	2016-02-23	“Male”	20-24	Single	“Group”	none	Yes	No	No	No	Yes	Yes	Yes	Yes		Yes			15	0	“Revisit”	No	0	1
Agricultural	3016	2016-02-23	“Male”	25-29	Single	“Group”	none	Yes	No	No	No	Yes	Yes	Yes	Yes		Yes			15	0	“Revisit”	No	0	1
Agricultural	2816	2016-02-23	“Male”	25-29	Single	“Group”	none	Yes	No	No	No	Yes	Yes	Yes	Yes	BEHAVIOUR CHANGE	Yes			15	0	“Revisit”	No	0	1
Agricultural	7915	2016-03-16	“Female”	25-29	Married	“Individual”	environmental	Yes	No	No	Yes	Yes	Yes	Yes	Yes		Yes		1	0	0	“Revisit”	No	1	0
Agricultural	6616	2016-02-22	“Male”	25-29	Married	“Household”	farmer	Yes	Yes	Yes	Yes	Yes	Yes	Yes	Yes		Yes			24	0	“Revisit”	No	0	1
Agricultural	5715	2015-07-03	“Female”	35-39	Married	“Group”	sex worker	Yes	No	No	No	No	No	Yes	Yes		Yes			14	0	“Revisit”	No	0	1
Agricultural	4016	2016-02-26	“Male”	35-39	Married	“Individual”	farmer, fisher, environ	Yes	Yes	Yes	Yes	Yes	Yes	Yes	Yes		Yes			55	0	“Revisit”	No	0	1
Agricultural	6615	2015-06-03	“Female”	13-19	Married	“Household”	none	Yes	No	No	No	No	No	No	Yes		Yes			0	0	“Revisit”	Yes	0	0
Agricultural	13716	2016-02-19	“Female”	35-39	Married	“Household”	none	Yes	No	No	No	Yes	No	Yes	Yes	T.B	Yes			0	0	“Revisit”	No	0	0
Agricultural	13116	2016-01-17	“Male”	25-29	Married	“Household”	none	Yes	No	No	No	No	No	No	No		Yes			1	0	“Revisit”	No	0	1
Agricultural	4615	2015-06-16	“Male”	40+	Single	“Group”	fisher	Yes	No	No	Yes	Yes	No	Yes	No		Yes			50	0	“Revisit”	No	0	1
Agricultural	15515	2015-09-17	“Female”	13-19	Single	“Individual”	none	Yes	No	No	No	Yes	Yes	Yes	Yes		Yes			60	0	“Revisit”	No	0	1
Agricultural	2116	2016-02-15	“Female”	25-29	Married	“Individual”	none	Yes	No	No	No	Yes	No	Yes	Yes		Yes			0	0	“Revisit”	No	0	0
Agricultural	2216	2016-02-15	“Female”	30-34	Married	“Individual”	none	Yes	No	No	No	Yes	No	Yes	Yes		Yes			0	0	“Revisit”	No	0	0
Agricultural	915	2015-04-16	“Male”	20-24	Single	“Group”	none	Yes	No	No	No	No	No	No	Yes	BCC	Yes			30	0	“Revisit”	No	0	1
Agricultural	5415	2015-11-08	“Female”	25-29	Married	“Individual”	none	Yes	Yes	Yes	No	Yes	No	Yes	Yes	MALARIA	Yes		2	0	0	“Revisit”	No	1	0
Agricultural	1015	2015-04-26	“Female”	35-39	Widowed	“Individual”	none	Yes	No	No	No	Yes	No	No	Yes		No			0	3	“New”	No	0	0
Agricultural	10416	2016-02-15	“Male”	25-29	Married	“Individual”	none	Yes	No	No	Yes	Yes	Yes	Yes	Yes		Yes			72	0	“Revisit”	No	0	1
Agricultural	4816	2016-03-17	“Female”	25-29	Married	“Individual”	none	Yes	No	No	No	No	No	Yes	Yes		No			0	0	“Revisit”	Yes	0	0
Agricultural	13316	2016-02-13	“Male”	35-39	Married	“Individual”	farmer	Yes	No	No	Yes	Yes	Yes	Yes	Yes	GSL	Yes			6	0	“Revisit”	No	0	1
Agricultural	4616	2016-02-12	“Male”	35-39	Married	“Household”	farmer, environmentalist	Yes	No	Yes	Yes	Yes	Yes	Yes	Yes		Yes			0	0	“Revisit”	No	0	0
Agricultural	5315	2015-11-15	“Male”	35-39	Single	“Individual”	sex worker	Yes	No	No	No	No	No	No	Yes		Yes			20	0	“Revisit”	No	0	1
Agricultural	116	2016-02-11	“Female”	35-39	Widowed	“Individual”	farmer, environmentalist	Yes	Yes	Yes	Yes	Yes	Yes	Yes	Yes		Yes			5	0	“Revisit”	No	0	1
Agricultural	815	2015-04-23	“Male”	25-29	Married	“Individual”	none	Yes	No	No	No	No	No	No	Yes		No			230	0	“New”	No	0	1
Agricultural	4016	2016-04-20	“Female”	20-24	Single	“Group”	sex worker	Yes	No	No	No	No	No	Yes	Yes		Yes			43	0	“Revisit”	No	0	1
Agricultural	1316	2016-01-17	“Female”	20-24	Single	“Group”	none	Yes	No	No	No	No	No	Yes	Yes		Yes			30	0	“Revisit”	No	0	1
Agricultural	416	2016-02-08	“Female”	35-39	Widowed	“Individual”	farmer, environmentalist	Yes	Yes	Yes	Yes	Yes	Yes	Yes	Yes		Yes			5	0	“Revisit”	No	0	1
Agricultural	9215	2015-07-25	“Female”	25-29	Single	“Group”	none	Yes	No	No	No	No	No	Yes	Yes		Yes			30	0	“Revisit”	No	0	1
Agricultural	1115	2015-04-28	“Male”	40+	Married	“Group”	none	Yes	No	No	No	No	No	No	Yes		Yes			15	0	“Revisit”	No	0	1
Agricultural	3616	2016-02-03	“Female”	13-19	Single	“Individual”	environmental	Yes	Yes	Yes	Yes	No	Yes	Yes	Yes		Yes			20	0	“Revisit”	No	0	1
Agricultural	11416	2016-03-20	“Male”	40+	Married	“Individual”	farmer	Yes	No	No	No	Yes	Yes	Yes	Yes	HYGIENE	Yes			25	0	“Revisit”	No	0	1
Agricultural	2415	2015-06-09	“Female”	25-29	Married	“Household”	none	Yes	No	No	No	Yes	No	No	Yes		Yes			0	0	“Revisit”	No	0	0
Agricultural	315	2015-07-09	“Female”	30-34	Single	“Individual”	none	Yes	No	No	No	No	No	No	Yes		Yes			23	0	“Revisit”	No	0	1
Agricultural	9715	2015-11-06	“Male”	20-24	Married	“Group”	none	Yes	No	No	No	No	No	No	Yes	CONDOM	Yes			5	0	“Revisit”	No	0	1
Agricultural	7515	2015-09-05	“Male”	25-29	Married	“Group”	environmental	Yes	No	No	No	Yes	Yes	Yes	Yes		Yes			39	0	“Revisit”	No	0	1
Agricultural	15615	2015-09-17	“Female”	20-24	Married	“Individual”	none	Yes	No	No	No	Yes	Yes	Yes	Yes		Yes			0	0	“Revisit”	No	0	0
Agricultural	8116	2016-05-09	“Female”	20-24	Married	“Individual”	none	Yes	No	No	No	Yes	Yes	Yes	Yes		No			0	0	“New”	Yes	0	0
Agricultural	915	2015-07-16	“Female”	25-29	Widowed	“Individual”	sex worker	Yes	No	No	No	Yes	No	No	No		Yes			100	0	“Revisit”	No	0	1
Agricultural	215	2015-07-21	“Female”	20-24	Single	“Individual”	farmer, environmentalist	Yes	No	No	No	Yes	No	Yes	Yes		Yes			30	0	“Revisit”	No	0	1
Agricultural	915	2015-05-25	“Female”	25-29	Married	“Household”	none	Yes	No	No	No	Yes	No	Yes	Yes	Councelling	Yes			0	0	“Revisit”	No	0	0
Agricultural	216	2016-05-06	“Female”	20-24	Married	“Individual”	farmer, environmentalist	Yes	No	No	No	Yes	Yes	Yes	Yes		Yes		1	0	0	“Revisit”	Yes	1	0
Agricultural	3815	2015-05-20	“Male”	25-29	Single	“Individual”	none	Yes	No	No	No	No	No	No	Yes	BCC	Yes			18	0	“Revisit”	No	0	1
Agricultural	1716	2016-01-18	“Male”	25-29	Married	“Group”	none	Yes	No	No	No	Yes	Yes	Yes	Yes		Yes			20	0	“Revisit”		0	1
Agricultural	2415	2015-05-11	“Female”	35-39	Married	“Household”	none	Yes	No	No	No	No	No	No	No		Yes		1	0	0	“New”	No	1	0
Agricultural	5215	2015-07-16	“Female”	25-29	Single	“Individual”	farmer	Yes	No	No	No	Yes	Yes	Yes	Yes		No			0	15	“New”	No	0	0
Agricultural	8415	2015-10-02	“Male”	20-24	Single	“Individual”	environmental	Yes	No	No	Yes	Yes	Yes	Yes	Yes		Yes			33	0	“Revisit”	No	0	1
Agricultural	5916	2016-05-21	“Female”	30-34	Married	“Individual”	farmer	Yes	No	No	No	Yes	Yes	Yes	Yes	GSL	Yes		1	0	1	“Revisit”	No	1	0
Agricultural	5716	2016-02-24	“Male”	20-24	Single	“Individual”	none	Yes	No	No	Yes	Yes	Yes	Yes	Yes	BCC	Yes			15	0	“Revisit”	No	0	1
Agricultural	5815	2015-07-28	“Male”	35-39	Married	“Household”	farmer	Yes	No	No	No	Yes	Yes	Yes	Yes	Kitchen garden	No			30	0	“Revisit”	No	0	1
Agricultural	9515	2015-06-26	“Female”	35-39	Married	“Household”	none	Yes	No	No	No	Yes	Yes	No	Yes		Yes			30	0	“Revisit”	No	0	1
Agricultural	5515	2016-04-18	“Female”	25-29	Single	“Individual”	none	Yes	No	No	No	Yes	No	No	Yes		Yes			0	20	“Revisit”	No	0	0
Agricultural	9016	2016-02-18	“Male”	25-29	Married	“Individual”	none	Yes	No	No	No	Yes	Yes	No	No	D/ABUSE	Yes			100	0	“Revisit”	No	0	1
Agricultural	12116	2016-04-10	“Male”	25-29	Married	“Individual”	none	Yes	No	No	No	Yes	Yes	Yes	Yes		Yes			0	0	“Revisit”	No	0	0
Agricultural	18315	2015-11-18	“Male”	30-34	Married	“Group”	none	Yes	No	No	No	No	Yes	Yes	Yes		Yes			30	0	“Revisit”	No	0	1
Agricultural	1315	2015-09-14	“Female”	30-34	Single	“Individual”	sex worker	Yes	No	No	No	No	No	No	Yes		Yes			20	0	“Revisit”	No	0	1
Agricultural	4816	2016-04-20	“Female”	35-39	Married	“Individual”	none	Yes	No	No	No	No	Yes	Yes	Yes		Yes			43	0	“Revisit”	No	0	1
Agricultural	12216	2016-01-10	“Male”	25-29	Married	“Individual”	none	Yes	No	No	No	No	No	No	Yes		Yes			40	0	“Revisit”	No	0	1
Agricultural	3816	2016-02-04	“Male”	25-29	Single	“Individual”	none	Yes	No	No	No	Yes	Yes	Yes	Yes		Yes			30	0	“Revisit”	No	0	1
Agricultural	3415	2015-06-18	“Male”	25-29	Married	“Household”	farmer, environmentalist	Yes	No	No	No	Yes	No	No	No		Yes			14	0	“Revisit”	No	0	1
Agricultural	7416	2016-04-18	“Female”	20-24	Married	“Individual”	none	Yes	No	No	No	No	No	Yes	Yes		Yes			0	0	“Revisit”	Yes	0	0
Agricultural	1915	2015-06-14	“Female”	35-39	Married	“Household”	farmer, environmentalist	Yes	No	No	No	Yes	Yes	Yes	Yes		Yes			0	5	“Revisit”	No	0	0
Agricultural	915	2015-06-26	“Female”	25-29	Single	“Individual”	sex worker	Yes	No	No	No	No	No	No	Yes		Yes			36	0	“Revisit”	No	0	1
Agricultural	11915	2016-03-07	“Male”	25-29	Single	“Individual”	environmental	Yes	No	No	Yes	Yes	Yes	Yes	Yes		Yes			48	0	“Revisit”	No	0	1
Agricultural	17715	2015-11-11	“Female”	13-19	Single	“Individual”	none	No	Yes	Yes	No	No	No	Yes	Yes		No			0	0	“Revisit”	No	0	0
Agricultural	2615	2015-05-20	“Male”	35-39	Married	“Group”	Boda boda	Yes	No	No	No	Yes	No	No	Yes		Yes			32	0	“Revisit”	No	0	1
Agricultural	2015	2015-11-05	“Female”	25-29	Married	“Individual”	environmental	Yes	Yes	Yes	No	Yes	Yes	Yes	Yes		Yes		1	10	0	“Revisit”	No	1	1
Agricultural	216	2016-03-01	“Male”	20-24	Single	“Individual”	farmer, environmentalist	Yes	Yes	Yes	No	Yes	Yes	Yes	Yes		Yes			30	0	“Revisit”	No	0	1
Agricultural	4015	2015-05-30	“Male”	30-34	Married	“Household”	farmer	Yes	No	No	No	Yes	No	No	No		Yes			0	0	“Revisit”	No	0	0
Agricultural	2616	2016-02-16	“Female”	30-34	Single	“Group”	sex worker	Yes	No	No	No	No	No	Yes	Yes		Yes			28	0	“Revisit”	No	0	1
Agricultural	2616	2016-02-17	“Female”	30-34	Married	“Individual”	none	Yes	No	No	No	Yes	No	Yes	Yes		Yes			0	0	“Revisit”	No	0	0
Agricultural	2915	2015-07-04	“Female”	25-29	Married	“Individual”	farmer, environmentalist	Yes	No	No	No	Yes	Yes	Yes	Yes		Yes		1	0	0	“Revisit”	No	1	0
Agricultural	3615	2016-05-20	“Male”	30-34	Married	“Individual”	farmer, environmentalist	Yes	Yes	Yes	Yes	Yes	Yes	Yes	Yes		Yes			20	0	“Revisit”	No	0	1
Agricultural	7715	2015-09-10	“Female”	25-29	Single	“Group”	student	Yes	No	No	No	No	No	No	Yes		Yes			4	0	“Revisit”	No	0	1
Agricultural	15716	2016-04-25	“Male”	35-39	Married	“Individual”	none	Yes	Yes	Yes	Yes	Yes	Yes	Yes	Yes		Yes			15	0	“Revisit”	No	0	1
Agricultural	24215	2015-12-20	“Female”	20-24	Single	“Individual”	student	Yes	No	No	No	Yes	Yes	Yes	Yes	BCC	Yes			0	0	“New”	No	0	0
Agricultural	5615	2015-06-03	“Female”	30-34	Widowed	“Individual”	none	Yes	No	No	No	No	No	No	Yes		Yes			60	0	“Revisit”	No	0	1
Agricultural	7615	2015-09-07	“Male”	25-29	Single	“Group”	environmental	Yes	No	No	No	Yes	Yes	Yes	Yes		Yes			48	0	“Revisit”	No	0	1
Agricultural	7616	2016-03-11	“Female”	40+	Married	“Group”	none	Yes	No	No	No	Yes	Yes	Yes	Yes		Yes			0	0	“Revisit”	No	0	0
Agricultural	4015	2015-05-27	“Female”	30-34	Single	“Group”	sex worker	Yes	No	No	No	Yes	No	Yes	Yes		Yes			56	0	“Revisit”	No	0	1
Agricultural	916	2016-05-10	“Male”	25-29	Married	“Individual”	none	Yes	No	No	No	Yes	No	No	Yes	DRUG ABUSE	Yes			80	0	“Revisit”	No	0	1
Agricultural	1016	2016-03-20	“Female”	20-24	Single	“Individual”	farmer, environmentalist	Yes	Yes	Yes	No	Yes	Yes	Yes	Yes		Yes			30	0	“Revisit”	No	0	1
Agricultural	4415	2015-05-30	“Female”	20-24	Single	“Individual”	none	Yes	No	No	No	Yes	No	No	No	NUTRITION	Yes		1	0	0	“Revisit”	No	1	0
Agricultural	7415	2015-07-11	“Male”	40+	Married	“Household”	none	Yes	No	No	No	Yes	No	Yes	No		Yes			0	0	“Revisit”	No	0	0
Agricultural	3715	2015-11-12	“Female”	35-39	Single	“Individual”	sex worker	Yes	No	No	No	No	No	No	Yes		Yes			15	0	“Revisit”	No	0	1
Agricultural	6915	2015-07-20	“Male”	35-39	Widowed	“Individual”	none	Yes	No	No	No	No	No	No	Yes		Yes			18	0	“Revisit”	No	0	1
Agricultural	1216	2016-01-17	“Female”	25-29	Single	“Group”	none	Yes	No	No	No	No	No	Yes	Yes		Yes		30	0			No	1	0
Agricultural	12616	2016-05-23	“Female”	20-24	Single	“Individual”	farmer	Yes	No	No	No	Yes	Yes	Yes	Yes	GSL	Yes		1	0	1	“New”	No	1	0
Agricultural	4115	2015-07-06	“Female”	30-34	Married	“Household”	farmer	Yes	No	No	No	Yes	Yes	Yes	Yes	Poultry keeping	No		1	0	0	“Revisit”	No	1	0
Agricultural	14515	2015-09-21	“Female”	25-29	Married	“Individual”	none	No	No	No	No	No	No	No	No		No			0	0	“Revisit”	Yes	0	0
Agricultural	20615	2016-04-28	“Female”	13-19	Single	“Individual”	student	Yes	Yes	Yes	Yes	Yes	Yes	Yes	Yes		No			0	0	“Revisit”	Yes	0	0
Agricultural	415	2015-04-16	“Female”	20-24	Married	“Household”	fisher	Yes	No	No	No	No	No	No	Yes		No			6	0	“Revisit”	No	0	1
Agricultural	1115	2015-04-18	“Male”	20-24	Single	“Group”	student	Yes	No	No	No	No	No	No	Yes		Yes			144	0	“Revisit”	No	0	1
Agricultural	2015	2015-09-24	“Female”	25-29	Married	“Individual”	none	Yes	No	No	No	No	No	No	Yes		Yes		3	0	0	“Revisit”	No	1	0
Agricultural	4415	2015-06-15	“Female”	30-34	Married	“Individual”	none	Yes	No	No	No	No	No	Yes	Yes		Yes			48	0	“Revisit”	No	0	1
Agricultural	815	2015-06-27	“Female”	20-24	Single	“Individual”	sex worker	Yes	No	No	No	No	No	No	Yes		Yes			15	0	“Revisit”	No	0	1
Agricultural	1315	2015-10-01	“Female”	25-29	Single	“Individual”	farmer, environmentalist	Yes	Yes	Yes	Yes	Yes	Yes	Yes	Yes		Yes			20	0	“Revisit”	No	0	1
Agricultural	10715	2015-12-05	“Male”	35-39	Married	“Individual”	none	Yes	No	No	No	Yes	Yes	Yes	Yes	STI/HIV	Yes			6	0	“Revisit”	No	0	1
Agricultural	7615	2015-11-13	“Female”	30-34	Single	“Household”	sex worker	Yes	No	No	No	No	No	No	Yes		Yes			20	0	“Revisit”	No	0	1
Agricultural	4015	2015-12-19	“Female”	25-29	Single	“Individual”	none	Yes	No	No	No	Yes	Yes	No	No		Yes		3	0	0	“Revisit”	No	1	0
Agricultural	3315	2015-06-22	“Male”	25-29	Single	“Individual”	farmer, fisher, environ	Yes	No	No	Yes	Yes	Yes	Yes	Yes		Yes			44	0	“Revisit”	No	0	1
Agricultural	3415	2015-07-06	“Male”	13-19	Single	“Individual”	none	Yes	No	No	No	Yes	Yes	No	Yes		Yes			30	0	“Revisit”	No	0	1
Agricultural	16116	2016-05-09	“Male”	20-24	Single	“Individual”	none	Yes	Yes	Yes	Yes	Yes	Yes	Yes	Yes	IGA	Yes			25	0	“Revisit”	No	0	1
Agricultural	8115	2015-09-22	“Female”	20-24	Married	“Individual”	farmer, environmentalist	Yes	No	Yes	Yes	Yes	Yes	Yes	Yes		Yes			0	0	“Revisit”	Yes	0	0
Agricultural	10816	2016-02-24	“Female”	20-24	Single	“Individual”	farmer, environmentalist	Yes	No	No	No	Yes	Yes	Yes	Yes		Yes		1	0	0	“Revisit”	No	1	0
Agricultural	9116	2016-05-23	“Female”	20-24	Married	“Individual”	none	No	Yes	Yes	No	Yes	Yes	Yes	Yes		No			0	0	“Revisit”	Yes	0	0
Agricultural	4115	2015-05-24	“Female”	13-19	Single	“Individual”	student	Yes	No	No	No	Yes	No	No	No		Yes			50	0	“Revisit”	No	0	1
Agricultural	2615	2015-05-14	“Female”	35-39	Married	“Household”	none	Yes	No	No	No	No	No	No	No		Yes			15	0	“Revisit”	No	0	1
Agricultural	15315	2015-10-15	“Female”	25-29	Married	“Individual”	none	Yes	No	No	No	No	No	No	Yes		No			0	0	“Revisit”	Yes	0	0
Agricultural	2815	2015-06-11	“Male”	25-29	Married	“Individual”	environmental	Yes	No	No	No	No	No	No	Yes		Yes			24	0	“Revisit”	No	0	1
Agricultural	2115	2015-04-23	“Female”	25-29	Single	“Individual”	none	Yes	No	No	No	No	No	No	No	BCC	Yes			144	0	“Revisit”	No	0	1
Agricultural	116	2016-01-18	“Female”	35-39	Widowed	“Individual”	farmer, fisher, environ	Yes	Yes	Yes	No	Yes	No	Yes	Yes		Yes			30	0	“Revisit”	No	0	1
Agricultural	6015	2015-06-04	“Female”	25-29	Single	“Individual”	sex worker	Yes	No	No	No	No	No	No	Yes		Yes			50	0	“Revisit”	No	0	1
Agricultural	2015	2015-09-11	“Male”	25-29	Single	“Group”	none	Yes	No	No	No	Yes	Yes	No	No	STI/HIV	Yes			100	0	“Revisit”	No	0	1
Agricultural	1115	2015-05-17	“Male”	30-34	Married	“Household”	farmer, environmentalist	Yes	No	No	No	No	No	No	No		No			9	0	“Revisit”	No	0	1
Agricultural	1915	2015-05-06	“Female”	20-24	Married	“Group”	none	Yes	No	No	No	Yes	No	No	Yes		Yes			50	0	“Revisit”	No	0	1
Agricultural	7615	2015-09-24	“Male”	35-39	Married	“Individual”	farmer, fisher	Yes	No	No	No	Yes	Yes	Yes	Yes	STI/HIV	No			0	20	“Revisit”	No	0	0
Agricultural	2115	2015-05-20	“Male”	35-39	Married	“Group”	Boda boda	Yes	No	No	No	Yes	No	No	Yes		Yes			32	0	“Revisit”	No	0	1
Agricultural	815	2016-03-16	“Female”	30-34	Single	“Individual”	sex worker	No	Yes	No	No	No	No	No	Yes		Yes			10	0	“Revisit”	No	0	1
Agricultural	1415	2015-05-06	“Male”	35-39	Married	“Individual”	farmer	Yes	No	No	No	Yes	Yes	No	Yes		Yes			20	0	“Revisit”	No	0	1
Agricultural	3116	2016-02-02	“Male”	30-34	Married	“Household”	none	Yes	No	No	No	Yes	Yes	Yes	Yes		Yes			0	0	“Revisit”	No	0	0
Agricultural	9615	2015-11-06	“Male”	20-24	Married	“Group”	none	Yes	No	No	No	No	No	No	Yes	CONDOM	Yes			4	0	“Revisit”	No	0	1
Agricultural	4015	2015-05-17	“Female”	20-24	Single	“Individual”	sex worker	Yes	No	No	No	No	No	No	Yes		Yes			120	0	“Revisit”	No	0	1
Agricultural	15815	2015-09-20	“Male”	25-29	Married	“Individual”	none	Yes	No	No	No	Yes	Yes	Yes	Yes		Yes			30	0	“Revisit”	No	0	1
Agricultural	6415	2015-09-10	“Female”	40+	Married	“Individual”	none	Yes	No	No	No	No	No	Yes	Yes	STI/HIV	Yes		1	1	0	“Revisit”	No	1	1
Agricultural	816	2016-01-21	“Female”	20-24	Single	“Individual”	sex worker	Yes	No	No	No	Yes	No	Yes	No	STI/HIV	Yes			100	0	“Revisit”	No	0	1
Agricultural	14616	2016-03-20	“Female”	20-24	Single	“Individual”	student	Yes	Yes	Yes	Yes	Yes	Yes	Yes	Yes	GSL	No			10	0	“New”	No	0	1
Agricultural	8016	2016-05-09	“Female”	20-24	Married	“Individual”	none	Yes	No	No	No	Yes	Yes	Yes	Yes		Yes			0	0	“Revisit”	Yes	0	0
Agricultural	815	2015-04-26	“Female”	13-19	Single	“Household”	none	Yes	No	No	No	Yes	No	No	Yes		No			100	0	“New”	No	0	1
Agricultural	1516	2016-02-09	“Male”	25-29	Single	“Individual”	none	Yes	No	No	No	No	No	Yes	Yes		Yes			15	0	“Revisit”	No	0	1
Agricultural	2816	2016-01-26	“Female”	20-24	Single	“Individual”	none	Yes	No	No	No	Yes	Yes	Yes	Yes		Yes			15	0	“Revisit”	No	0	1
Agricultural	6916	2016-03-06	“Male”	25-29	Married	“Individual”	none	Yes	No	No	No	No	Yes	Yes	Yes		Yes			0	0	“New”	No	0	0
Agricultural	13016	2016-01-17	“Female”	20-24	Married	“Household”	none	Yes	No	No	No	Yes	Yes	Yes	Yes		Yes			0	0	“Revisit”	No	0	0
Agricultural	4815	2015-09-17	“Male”	25-29	Single	“Individual”	farmer	Yes	No	No	Yes	Yes	Yes	Yes	Yes	LEGAL DOCUMENTS	Yes			0	30	“Revisit”	No	0	0
Agricultural	3715	2015-05-11	“Female”	25-29	Married	“Individual”	sex worker	Yes	No	No	No	No	No	No	Yes		Yes			20	0	“Revisit”	No	0	1
Agricultural	3916	2016-01-13	“Male”	20-24	Single	“Individual”	none	Yes	No	No	No	Yes	Yes	Yes	Yes		Yes			30	0	“Revisit”	No	0	1
Agricultural	2915	2015-06-11	“Male”	20-24	Single	“Individual”	farmer, environmentalist	Yes	No	No	No	Yes	No	No	No	FURNITURE	No			15	0	“Revisit”	No	0	1
Agricultural	2415	2015-09-09	“Female”	25-29	Single	“Individual”	none	Yes	No	No	No	Yes	No	Yes	Yes		Yes		2	0	0	“Revisit”	No	1	0
Agricultural	8516	2016-02-20	“Male”	20-24	Single	“Individual”	farmer, environmentalist	Yes	No	No	No	No	Yes	Yes	Yes	NUTRITION	Yes			25	0	“Revisit”	No	0	1
Agricultural	7315	2015-07-15	“Female”	35-39	Single	“Individual”	sex worker	Yes	No	No	No	No	No	No	No	'	Yes			10	0	“Revisit”	No	0	1
Agricultural	14315	2015-09-21	“Female”	13-19	Single	“Individual”	none	Yes	No	No	No	No	No	No	No		No			0	0	“New”	Yes	0	0
Agricultural	9515	2015-11-06	“Male”	13-19	Single	“Group”	none	Yes	No	No	No	No	No	No	No	CONDOM	Yes			2	0	“Revisit”	No	0	1
Agricultural	1615	2015-09-06	“Male”	30-34	Single	“Individual”	none	Yes	No	No	No	Yes	Yes	Yes	Yes		Yes			30	0	“Revisit”	No	0	1
Agricultural	715	2016-03-11	“Male”	30-34	Married	“Individual”	farmer, environmentalist	Yes	Yes	Yes	No	Yes	Yes	Yes	Yes		Yes			30	0	“Revisit”	No	0	1
Agricultural	3716	2016-01-07	“Female”	35-39	Single	“Individual”	sex worker	Yes	No	No	No	No	No	No	Yes		Yes			20	0	“Revisit”	No	0	1
Agricultural	6615	2015-07-15	“Male”	40+	Married	“Group”	none	Yes	No	No	No	Yes	No	No	Yes		Yes			18	0	“Revisit”	No	0	1
Agricultural	20415	2016-04-28	“Female”	20-24	Married	“Individual”	environmental	Yes	No	No	Yes	Yes	Yes	Yes	Yes		No			0	0	“Revisit”	Yes	0	0
Agricultural	14716	2016-03-11	“Female”	35-39	Married	“Individual”	none	Yes	Yes	Yes	No	No	No	No	Yes		Yes			3	0	“Revisit”	No	0	1
Agricultural	15215	2015-10-15	“Female”	25-29	Married	“Individual”	none	Yes	No	No	No	No	No	No	Yes		Yes			0	0	“Revisit”	Yes	0	0
Agricultural	815	2015-06-20	“Male”	13-19	Single	“Individual”	farmer, environmentalist	Yes	No	No	No	Yes	No	No	No		Yes			15	0	“Revisit”	No	0	1
Agricultural	9915	2016-04-22	“Male”	40+	Single	“Individual”	Boda boda	Yes	No	No	No	No	No	Yes	Yes		Yes			30	0	“Revisit”	No	0	1
Agricultural	10815	2016-05-19	“Female”	20-24	Single	“Individual”	sex worker	Yes	No	No	No	No	No	No	Yes		Yes			10	0	“Revisit”	No	0	1
Agricultural	2516	2016-01-04	“Female”	35-39	Single	“Individual”	sex worker	Yes	No	No	No	No	No	No	Yes		Yes			15	0	“Revisit”	No	0	1
Agricultural	13616	2016-03-18	“Female”	20-24	Single	“Group”	none	Yes	No	No	No	No	No	Yes	Yes		Yes			30	0	“Revisit”	No	0	1
Agricultural	8915	2015-10-15	“Female”	20-24	Single	“Individual”	student	Yes	No	No	No	No	No	No	Yes		Yes			24	0	“Revisit”	No	0	1
Agricultural	1415	2015-05-03	“Male”	25-29	Single	“Individual”	none	Yes	No	No	No	No	No	No	No		Yes			72	0	“Revisit”	No	0	1
Agricultural	6015	2015-12-11	“Female”	25-29	Married	“Individual”	none	Yes	No	No	No	Yes	No	No	Yes		Yes		1	0	0	“New”	No	1	0
Agricultural	2815	2016-02-15	“Female”	35-39	Widowed	“Individual”	farmer, fisher, environ	Yes	No	No	Yes	Yes	Yes	Yes	Yes		Yes		1	0	0	“Revisit”	No	1	0
Agricultural	23515	2015-12-08	“Male”	40+	Married	“Household”	none	Yes	No	No	No	Yes	Yes	Yes	Yes		Yes			0	0	“Revisit”	No	0	0
Agricultural	1316	2016-02-10	“Male”	40+	Married	“Group”	Boda boda	Yes	No	No	No	No	No	Yes	Yes		Yes			30	0	“Revisit”	No	0	1
Agricultural	3715	2015-05-18	“Female”	30-34	Married	“Household”	none	Yes	No	No	No	No	No	No	No		Yes			15	0	“Revisit”	Yes	0	1
Agricultural	7615	2015-07-16	“Female”	30-34	Single	“Individual”	sex worker	Yes	No	No	No	No	No	No	No		Yes			20	0	“Revisit”	No	0	1
Agricultural	10415	2016-05-08	“Female”	25-29	Single	“Individual”	sex worker	Yes	No	No	No	No	No	No	Yes		Yes			10	0	“Revisit”	No	0	1
Agricultural	8615	2015-09-27	“Male”	20-24	Single	“Individual”	Boda boda	Yes	No	No	No	No	No	No	No		Yes			10	0	“Revisit”	No	0	1
Agricultural	515	2016-04-10	“Female”	20-24	Single	“Individual”	sex worker	Yes	No	No	No	Yes	No	No	Yes	HIV	Yes			100	0	“Revisit”	No	0	1
Agricultural	2715	2015-06-10	“Female”	20-24	Married	“Household”	none	Yes	No	No	No	No	No	No	Yes		Yes		2	0	0	“Revisit”	No	1	0
Agricultural	4815	2015-06-16	“Male”	40+	Married	“Group”	fisher	Yes	No	No	Yes	No	No	No	No		Yes			50	0	“Revisit”	No	0	1
Agricultural	8816	2016-05-23	“Female”	20-24	Married	“Individual”	none	No	Yes	Yes	No	Yes	Yes	Yes	Yes		No			0	0	“Revisit”	Yes	0	0
Agricultural	1616	2016-01-14	“Female”	20-24	Married	“Household”	none	Yes	No	No	No	Yes	Yes	Yes	Yes		Yes			0	0	“New”	No	0	0
Agricultural	1715	2015-05-27	“Male”	35-39	Married	“Group”	none	Yes	No	No	No	Yes	No	Yes	Yes		Yes			6	0	“Revisit”	No	0	1
Agricultural	2215	2015-07-03	“Male”	13-19	Single	“Individual”	environmental	Yes	No	No	No	Yes	No	No	No		Yes	1		0	0	“Revisit”	No	1	0
Agricultural	11616	2016-04-07	“Male”	25-29	Single	“Individual”	none	Yes	No	No	No	Yes	Yes	Yes	Yes		Yes			12	0	“Revisit”	No	0	1
Agricultural	9315	2015-10-17	“Female”	20-24	Single	“Individual”	none	Yes	No	Yes	No	No	No	No	Yes		Yes			22	0	“Revisit”	No	0	1
Agricultural	3816	2016-03-04	“Male”	25-29	Married	“Group”	Boda boda	No	No	No	No	Yes	Yes	Yes	Yes		No			0	0	“Revisit”	No	0	0
Agricultural	715	2015-04-24	“Male”	40+	Married	“Household”	Boda boda	Yes	No	No	No	No	No	No	Yes		Yes			30	0	“Revisit”	No	0	1
Agricultural	6515	2015-10-03	“Female”	35-39	Widowed	“Individual”	none	Yes	No	No	No	No	No	No	Yes		Yes			15	0	“Revisit”	No	0	1
Agricultural	20216	2016-03-24	“Male”	25-29	Single	“Individual”	environmental	Yes	No	No	Yes	Yes	Yes	Yes	Yes		Yes			54	0	“Revisit”	No	0	1
Agricultural	3815	2015-05-28	“Female”	25-29	Married	“Household”	none	Yes	No	No	No	No	No	No	Yes		Yes	3		0	0	“Revisit”	No	1	0
Agricultural	9215	2015-10-16	“Male”	30-34	Married	“Group”	Boda boda	Yes	No	No	No	Yes	No	Yes	Yes		Yes			28	0	“Revisit”	No	0	1
Agricultural	4115	2015-06-22	“Female”	13-19	Single	“Individual”	student	Yes	No	No	No	Yes	No	No	No		Yes			51	0	“Revisit”	No	0	1
Agricultural	1115	2015-06-28	“Male”	40+	Married	“Individual”	Boda boda	Yes	No	No	No	No	No	No	Yes		Yes			21	0	“Revisit”	No	0	1
Agricultural	3715	2015-06-22	“Male”	40+	Married	“Household”	farmer	Yes	No	No	Yes	Yes	No	Yes	Yes		No			25	0	“Revisit”	No	0	1
Agricultural	9315	2015-11-07	“Female”	35-39	Single	“Individual”	sex worker	Yes	No	No	No	No	No	No	Yes		Yes			30	0	“Revisit”	No	0	1
Agricultural	21215	2015-11-14	“Male”	30-34	Married	“Household”	none	Yes	No	No	No	Yes	Yes	Yes	Yes		Yes			0	0	“Revisit”	No	0	0
Agricultural	3015	2015-06-11	“Male”	30-34	Married	“Household”	farmer	Yes	No	No	No	Yes	Yes	Yes	Yes		No			20	0	“Revisit”	No	0	1
Agricultural	8015	2015-09-16	“Male”	25-29	Single	“Individual”	none	Yes	No	No	No	No	Yes	Yes	Yes		Yes			9	0	“Revisit”	No	0	1
Agricultural	8915	2015-10-10	“Female”	20-24	Single	“Individual”	student	Yes	No	No	No	No	No	No	Yes	CONDOM	Yes			1	0	“Revisit”	No	0	1
Agricultural	515	2015-05-15	“Female”	25-29	Married	“Household”	none	Yes	No	No	No	Yes	No	Yes	Yes	Councelling	Yes			0	0	“Revisit”	No	0	0
Agricultural	24815	2015-12-23	“Male”	20-24	Single	“Group”	Boda boda	Yes	No	No	No	Yes	Yes	Yes	Yes		Yes			15	0	“Revisit”	No	0	1
Agricultural	715	2015-04-27	“Female”	25-29	Married	“Household”	none	Yes	Yes	Yes	No	No	No	Yes	Yes		No			0	0	“Revisit”	No	0	0
Agricultural	315	2015-04-15	“Female”	13-19	Single	“Individual”	farmer	Yes	No	No	No	No	No	No	Yes		Yes			12	0	“Revisit”	No	0	1
Agricultural	1015	2015-10-01	“Male”	25-29	Married	“Individual”	none	Yes	No	No	No	No	No	No	No		Yes			15	0	“Revisit”	No	0	1
Agricultural	3815	2015-11-01	“Female”	25-29	Widowed	“Individual”	none	Yes	No	No	No	No	No	No	Yes		Yes			40	0	“Revisit”	No	0	1
Agricultural	2715	2016-03-19	“Female”	30-34	Single	“Individual”	sex worker	Yes	No	No	No	No	No	No	Yes		Yes			30	0	“Revisit”	No	0	1
Agricultural	1715	2016-03-12	“Female”	35-39	Widowed	“Individual”	farmer, environmentalist	Yes	Yes	Yes	No	Yes	Yes	Yes	Yes		Yes			30	0	“Revisit”	No	0	1
Agricultural	415	2015-04-11	“Male”	40+	Married	“Group”	none	Yes	No	No	No	No	No	No	Yes	BCC	Yes			55	0	“Revisit”	No	0	1
Agricultural	4215	2015-05-18	“Female”	20-24	Married	“Household”	none	Yes	No	No	No	No	No	No	No		No			0	0	“New”	Yes	0	0
Agricultural	716	2016-02-19	“Female”	20-24	Married	“Individual”	none	Yes	No	No	No	Yes	No	No	Yes		Yes			0	0	“Revisit”	Yes	0	0
Agricultural	1515	2015-11-07	“Male”	20-24	Single	“Individual”	Boda boda	Yes	No	Yes	Yes	Yes	Yes	Yes	Yes		Yes			70	0	“Revisit”	No	0	1
Agricultural	22415	2015-11-18	“Male”	25-29	Married	“Individual”	none	Yes	No	No	No	Yes	Yes	Yes	Yes		Yes			30	0	“Revisit”	No	0	1
Agricultural	2116	2016-01-24	“Male”	30-34	Single	“Individual”	farmer, fisher	Yes	No	No	No	Yes	Yes	Yes	Yes		Yes			30	0	“Revisit”	No	0	1
Agricultural	615	2015-04-21	“Male”	35-39	Married	“Household”	farmer	Yes	Yes	No	No	No	No	No	Yes		Yes			144	0	“Revisit”	No	0	1
Agricultural	5616	2016-01-07	“Female”	30-34	Single	“Individual”	sex worker	Yes	No	No	No	No	No	No	Yes		Yes			10	0	“Revisit”	No	0	1
Agricultural	4815	2015-07-11	“Male”	20-24	Married	“Household”	farmer, environmentalist	Yes	No	No	No	Yes	Yes	Yes	Yes		Yes			0	0	“New”	Yes	0	0
Agricultural	7215	2015-12-12	“Female”	25-29	Married	“Individual”	none	Yes	No	No	No	Yes	Yes	Yes	Yes	STI/HIV	Yes		2	9	0	“Revisit”	No	1	1
Agricultural	9415	2015-12-21	“Male”	30-34	Married	“Individual”	farmer	Yes	No	No	No	Yes	Yes	Yes	Yes		Yes			30	0	“Revisit”	No	0	1
Agricultural	1316	2016-02-10	“Female”	25-29	Single	“Individual”	farmer, environmentalist	Yes	Yes	Yes	Yes	Yes	Yes	Yes	Yes		Yes			5	0	“Revisit”	No	0	1
Agricultural	3815	2015-07-19	“Female”	13-19	Single	“Individual”	fisher, environmental	Yes	No	No	No	Yes	No	No	No		No			0	0	“Revisit”	No	0	0
Agricultural	3315	2015-06-18	“Female”	25-29	Married	“Household”	fisher, environmental	Yes	No	No	No	Yes	No	No	No		Yes			0	1	“Revisit”	No	0	0
Agricultural	1615	2015-05-05	“Male”	25-29	Single	“Individual”	none	Yes	No	No	No	No	No	No	No		Yes			72	0	“Revisit”	No	0	1
Agricultural	1315	2015-07-26	“Female”	30-34	Single	“Individual”	sex worker	Yes	No	No	No	No	No	No	No		Yes			15	0	“Revisit”	No	0	1
Agricultural	2415	2015-05-12	“Male”	30-34	Married	“Individual”	farmer	Yes	No	No	No	Yes	Yes	Yes	Yes		Yes			10	0	“New”	No	0	1
Agricultural	1915	2015-05-27	“Female”	40+	Widowed	“Group”	none	Yes	No	No	No	Yes	No	Yes	Yes		Yes			6	0	“Revisit”	No	0	1
Agricultural	8115	2015-06-17	“Female”	20-24	Married	“Individual”	none	Yes	No	No	No	Yes	No	No	Yes		No			0	0	“New”	No	0	0
Agricultural	23315	2015-12-06	“Female”	35-39	Married	“Household”	none	Yes	No	No	No	Yes	Yes	Yes	Yes		Yes			0	0	“Revisit”	No	0	0
Agricultural	9715	2016-03-14	“Female”	20-24	Married	“Individual”	farmer	Yes	No	No	No	Yes	Yes	Yes	Yes		Yes		1	0	0	“Revisit”	No	1	0
Agricultural	6315	2015-06-03	“Female”	35-39	Married	“Individual”	none	Yes	No	No	No	No	No	No	Yes		Yes		3	0	0	“Revisit”	Yes	1	0
Agricultural	8215	2016-04-09	“Male”	25-29	Married	“Individual”	none	Yes	No	No	No	Yes	Yes	Yes	Yes		Yes			12	0	“Revisit”	No	0	1
Agricultural	10615	2015-12-05	“Male”	40+	Married	“Individual”	none	Yes	No	No	Yes	Yes	Yes	Yes	Yes	STI/HIV	Yes			12	0	“Revisit”	No	0	1
Agricultural	3151	2015-05-19	“Female”	20-24	Married	“Individual”	none	Yes	No	No	No	No	No	No	Yes		Yes			4	0	“New”	No	0	1
Agricultural	1915	2015-10-29	“Female”	35-39	Single	“Individual”	farmer, environmentalist	No	No	No	Yes	Yes	Yes	Yes	Yes		Yes			10	0	“Revisit”	No	0	1
Agricultural	21515	2015-11-15	“Female”	25-29	Married	“Household”	none	Yes	No	No	No	Yes	Yes	Yes	Yes		Yes			0	0	“Revisit”	No	0	0
Agricultural	4715	2015-07-03	“Male”	35-39	Married	“Group”	environmental	Yes	No	No	No	No	No	No	Yes		Yes			6	0	“Revisit”	No	0	1
Agricultural	5415	2015-07-26	“Male”	35-39	Married	“Household”	farmer	Yes	No	No	Yes	Yes	Yes	Yes	Yes	Poultry keeping	Yes			25	0	“New”	No	0	1
Agricultural	10916	2016-01-04	“Male”	20-24	Single	“Individual”	environmental	Yes	No	No	Yes	Yes	Yes	Yes	Yes		No			56	0	“Revisit”	No	0	1
Agricultural	5715	2015-07-13	“Female”	20-24	Married	“Individual”	none	Yes	No	No	Yes	No	Yes	No	Yes		Yes			15	0	“Revisit”	No	0	1
Agricultural	7216	2016-03-09	“Female”	25-29	Married	“Group”	none	Yes	No	No	No	No	Yes	Yes	Yes		Yes			0	0	“Revisit”	No	0	0
Agricultural	1515	2015-11-18	“Male”	25-29	Single	“Individual”		Yes	No	No	No	No	No	Yes	Yes		Yes			30	0	“Revisit”	No	0	1
Agricultural	1016	2016-01-07	“Female”	30-34	Married	“Household”	farmer	Yes	No	No	Yes	Yes	Yes	Yes	Yes		Yes			0	0	“New”	No	0	0
Agricultural	715	2015-04-22	“Male”	20-24	Married	“Individual”	fisher	Yes	No	No	No	No	No	No	Yes		Yes			12	0	“Revisit”	No	0	1
Agricultural	8716	2016-05-16	“Female”	20-24	Married	“Individual”	none	Yes	No		No	Yes	Yes	Yes	Yes		No			0	0	“New”	Yes	0	0
Agricultural	115	2016-04-09	“Female”	35-39	Widowed	“Individual”	farmer, environmentalist	Yes	Yes	Yes	No	Yes	Yes	Yes	Yes		Yes			20	0	“Revisit”	No	0	1
Agricultural	2015	2015-09-07	“Female”	25-29	Married	“Individual”	farmer, environmentalist	Yes	Yes	Yes	No	Yes	Yes	Yes	Yes		Yes			1	2	“Revisit”	No	0	1
Agricultural	4315	2015-06-15	“Female”	30-34	Married	“Individual”	farmer	Yes	No	No	No	Yes	No	Yes	Yes		Yes			46	0	“Revisit”	No	0	1
Agricultural	1816	2016-02-10	“Male”	35-39	Married	“Group”	Boda boda	Yes	No	No	No	No	No	Yes	Yes		Yes			28	0	“Revisit”	No	0	1
Agricultural	2715	2016-02-02	“Female”	30-34	Single	“Individual”	sex worker	Yes	No	No	No	No	No	No	Yes		Yes			0	10	“Revisit”	No	0	0
Agricultural	515	2015-06-10	“Male”	20-24	Single	“Individual”	environmental	Yes	No	No	No	No	No	Yes	Yes	Councelling, HIV	Yes			30	0	“Revisit”	No	0	1
Agricultural	715	2016-04-15	“Male”	30-34	Married	“Individual”	none	Yes	No	No	No	No	No	No	Yes		Yes			50	0	“Revisit”	No	0	1
Agricultural	4916	2016-02-11	“Male”	25-29	Married	“Group”	none	Yes	No	No	Yes	Yes	Yes	Yes	Yes		Yes			0	0	“Revisit”	No	0	0
Agricultural	14715	2015-09-11	“Female”	35-39	Married	“Individual”	none	Yes	No	No	No	Yes	Yes	Yes	Yes		Yes			0	0	“Revisit”	No	0	0
Agricultural	11815	2015-12-21	“Female”	25-29	Married	“Individual”	none	Yes	No	No	No	No	No	No	Yes		Yes			9	0	“Revisit”	No	0	1
Agricultural	315	2015-06-08	“Male”	25-29	Single	“Individual”	none	Yes	No	No	No	No	No	No	Yes		Yes			80	0	“Revisit”	No	0	1
Agricultural	3815	2016-05-10	“Female”	30-34	Married	“Individual”	environmental	Yes	Yes	Yes	Yes	Yes	Yes	Yes	Yes		Yes			5	0	“Revisit”	No	0	1
Agricultural	1615	2015-04-17	“Male”	13-19	Single	“Group”	none	Yes	No	No	No	No	No	No	Yes	BCC	No			58	0	“Revisit”	No	0	1
Agricultural	24915	2015-12-23	“Male”	20-24	Single	“Group”	Boda boda	Yes	No	No	No	Yes	Yes	Yes	Yes		Yes			15	0	“Revisit”	No	0	1
Agricultural	5615	2015-12-01	“Female”	30-34	Single	“Individual”	sex worker	Yes	No	No	No	No	No	No	Yes		Yes			15	0	“Revisit”	No	0	1
Agricultural	1915	2015-05-09	“Female”	25-29	Married	“Household”	none	Yes	No	No	No	Yes	No	No	Yes		Yes			10	0	“New”	No	0	1
Agricultural	1415	2015-08-19	“Male”	20-24	Single	“Group”	student	Yes	No	No	No	Yes	No	No	Yes	STI/HIV	Yes			100	0	“Revisit”	No	0	1
Agricultural	1415	2015-04-28	“Female”	30-34	Married	“Group”	none	Yes	No	No	No	No	No	No	Yes		Yes			20	0	“Revisit”	No	0	1
Agricultural	215	2015-06-05	“Female”	20-24	Single	“Individual”	environmental	Yes	No	No	No	No	No	Yes	Yes	F.P	Yes			30	0	“Revisit”	No	0	1
Agricultural	1215	2015-05-10	“Male”	13-19	Single	“Individual”	none	Yes	No	No	No	Yes	No	No	Yes		Yes			20	0	“Revisit”	No	0	1
Agricultural	2415	2015-09-10	“Female”	20-24	Married	“Individual”	none	Yes	No	No	No	Yes	No	No	Yes		Yes		2	0	0	“Revisit”	No	1	0
Agricultural	2815	2015-11-15	“Female”	25-29	Single	“Individual”	sex worker	Yes	No	No	No	No	No	No	Yes		Yes			30	0	“Revisit”	No	0	1
Agricultural	4316	2016-04-20	“Female”	25-29	Single	“Group”	sex worker	Yes	No	No	No	No	No	Yes	Yes		Yes			43	0	“Revisit”	No	0	1
Agricultural	2415	2015-10-07	“Female”	25-29	Single	“Individual”	none	Yes	No	No	No	Yes	No	Yes	Yes		Yes		2	0	0	“Revisit”	No	1	0
Agricultural	4515	2015-08-10	“Female”	20-24	Married	“Individual”	none	Yes	Yes	No	No	Yes	No	Yes	Yes		Yes		1	0	0	“Revisit”	No	1	0
Agricultural	2515	2015-09-21	“Male”	25-29	Single	“Individual”	environmental	Yes	No	No	Yes	Yes	Yes	Yes	Yes		Yes			30	0	“Revisit”	No	0	1
Agricultural	6215	2015-12-13	“Female”	25-29	Married	“Individual”	none	Yes	Yes	Yes	No	Yes	No	No	Yes		Yes			0	0	“Revisit”	No	0	0
Agricultural	2115	2015-10-13	“Male”	40+	Married	“Individual”	environmental	Yes	Yes	Yes	No	Yes	Yes	Yes	Yes		No			20	0	“Revisit”	No	0	1
Agricultural	6915	2015-06-10	“Female”	13-19	Single	“Individual”	none	Yes	No	No	No	No	No	No	No		No			0	0	“New”	No	0	0
Agricultural	4616	2016-02-11	“Male”	25-29	Single	“Group”	none	Yes	No	No	Yes	Yes	Yes	Yes	Yes		Yes			15	0	“Revisit”	No	0	1
Agricultural	7015	2015-09-23	“Female”	20-24	Single	“Group”	student	Yes	No	No	No	No	No	No	Yes	DRUG ABUSE	Yes			80	0	“New”	No	0	1
Agricultural	6016	2016-02-20	“Female”	20-24	Widowed	“Individual”	none	Yes	No	No	Yes	No	No	No	No		Yes		1	0	0	“Revisit”	No	1	0
Agricultural	6115	2015-08-07	“Female”	30-34	Widowed	“Individual”	farmer	Yes	No	No	No	Yes	Yes	Yes	Yes	POULTRY KEEPING	Yes		1	0	0	“New”	No	1	0
Agricultural	215	2015-04-17	“Female”	35-39	Married	“Group”	farmer	Yes	No	No	No	No	No	No	Yes		Yes			94	0	“Revisit”	No	0	1
Agricultural	3015	2016-02-15	“Male”	35-39	Single	“Individual”	none	Yes	No	No	No	No	No	No	Yes		Yes			20	0	“Revisit”	No	0	1
Agricultural	6015	2015-07-15	“Female”	30-34	Married	“Household”	farmer	Yes	No	No	No	Yes	No	Yes	Yes		Yes			6	0	“Revisit”	No	0	1
Agricultural	201	2015-12-03	“Female”	25-29	Married	“Individual”	environmental	Yes	Yes	Yes	No	Yes	Yes	Yes	Yes		Yes			30	0	“Revisit”	No	0	1
Agricultural	7616	2016-05-09	“Male”	40+	Married	“Individual”	farmer	Yes	No	No	No	Yes	Yes	Yes	Yes	POULTRY KEEPING	Yes			30	0	“Revisit”	No	0	1
Agricultural	2115	2015-04-25	“Male”	40+	Married	“Group”	Boda boda	Yes	No	No	No	No	No	No	Yes		Yes			15	0	“Revisit”	No	0	1
Agricultural	215	2015-04-17	“Male”	20-24	Single	“Household”	Boda boda	Yes	No	No	No	No	No	No	Yes		Yes			54	0	“Revisit”	No	0	1
Agricultural	3115	2015-10-11	“Male”	20-24	Single	“Individual”	none	Yes	No	No	No	Yes	No	Yes	Yes		Yes			40	0	“Revisit”	No	0	1
Agricultural	2416	2016-02-16	“Female”	30-34	Single	“Group”	sex worker	Yes	No	No	No	No	No	Yes	Yes		Yes			28	0	“Revisit”	No	0	1
Agricultural	8015	2015-12-06	“Male”	25-29	Married	“Individual”	farmer, fisher	Yes	No	No	No	Yes	Yes	Yes	Yes		Yes			30	0	“Revisit”	No	0	1
Agricultural	2215	2015-07-09	“Female”	25-29	Married	“Group”	farmer, environmentalist	Yes	No	No	No	Yes	Yes	Yes	Yes		Yes			44	0	“Revisit”	No	0	1
Agricultural	2715	2015-07-22	“Female”	30-34	Single	“Individual”	sex worker	Yes	No	No	No	No	No	No	No		Yes			20	0	“Revisit”	No	0	1
Agricultural	4015	2015-06-14	“Female”	25-29	Single	“Individual”	farmer, environmentalist	Yes	No	No	No	Yes	Yes	Yes	Yes	COUNSELLING	No			0	5	“New”	No	0	0
Agricultural	3515	2015-09-11	“Female”	20-24	Single	“Individual”	sex worker	Yes	No	No	No	No	No	No	Yes		Yes			10	0	“Revisit”	No	0	1
Agricultural	1615	2015-06-23	“Female”	25-29	Single	“Group”	environmental	Yes	No	No	No	No	No	Yes	No		Yes			0	0	“Revisit”	No	0	0
Agricultural	415	2015-06-12	“Female”	30-34	Single	“Individual”	sex worker	Yes	No	No	No	No	No	No	Yes		Yes			10	0	“Revisit”	No	0	1
Agricultural	6015	2015-10-03	“Female”	25-29	Single	“Individual”	sex worker	Yes	No	No	No	No	No	No	Yes		Yes			20	0	“Revisit”	No	0	1
Agricultural	3715	2015-08-15	“Male”	20-24	Single	“Individual”	none	Yes	No	No	No	Yes	No	No	Yes		Yes			30	0	“Revisit”	No	0	1
Agricultural	6715	2015-08-22	“Male”	35-39	Married	“Household”	farmer	Yes	No	No	Yes	Yes	Yes	Yes	Yes	HANDWASH	No			34	0	“Revisit”	No	0	1
Agricultural	6315	2015-07-16	“Male”	40+	Married	“Individual”	none	Yes	No	No	No	No	No	No	Yes	STI/HIV	Yes			12	0	“New”	No	0	1
Agricultural	3715	2016-03-20	“Female”	40+	Single	“Individual”	sex worker	Yes	No	No	No	No	No	No	Yes		Yes			10	0	“Revisit”	No	0	1
Agricultural	13416	2016-02-19	“Male”	25-29	Single	“Individual”	student	Yes	No	No	Yes	Yes	Yes	Yes	Yes	IGA	No			27	0	“New”	No	0	1
Agricultural	6315	2015-08-14	“Male”	40+	Single	“Individual”	Boda boda	Yes	No	No	No	No	No	No	Yes	'	Yes			10	0	“Revisit”	No	0	1
Agricultural	315	2015-08-24	“Female”	25-29	Married	“Group”	none	Yes	No	No	No	Yes	No	No	Yes		Yes			10	0	“Revisit”	No	0	1
Agricultural	6716	2016-03-04	“Male”	30-34	Married	“Individual”	none	Yes	No	No	No	Yes	Yes	Yes	Yes		Yes			0	0	“Revisit”	No	0	0
Agricultural	7316	2016-04-18	“Female”	20-24	Married	“Individual”	none	Yes	No	No	No	No	No	Yes	Yes		Yes			0	0	“Revisit”	Yes	0	0
Agricultural	6215	2015-08-24	“Male”	35-39	Married	“Household”	none	Yes	No	No	No	Yes	No	No	No		Yes			100	0	“New”	No	0	1
Agricultural	1315	2015-08-23	“Male”	20-24	Married	“Group”	fisher	Yes	No	No	No	No	No	No	No		Yes			40	0	“Revisit”	No	0	1
Agricultural	10615	2015-11-06	“Female”	20-24	Married	“Individual”	environmental	Yes	No	Yes	Yes	Yes	Yes	Yes	Yes		Yes			0	0		No	0	0
Agricultural	4815	2015-06-19	“Female”	25-29	Married	“Individual”	none	Yes	Yes	No	No	Yes	No	Yes	Yes		Yes			10	0	“Revisit”	No	0	1
Agricultural	4215	2015-10-17	“Female”	25-29	Single	“Individual”	Boda boda	Yes	No	No	No	No	No	No	Yes		Yes			30	0	“Revisit”	No	0	1
Agricultural	14216	2016-03-10	“Female”	40+	Married	“Individual”	none	Yes	Yes	Yes	Yes	Yes	Yes	Yes	Yes	GSL	Yes			20	0	“Revisit”	No	0	1
Agricultural	4115	2015-06-19	“Female”	13-19	Single	“Group”	none	Yes	Yes	No	No	No	No	Yes	Yes		Yes			12	0	“Revisit”	No	0	1
Agricultural	915	2015-08-18	“Male”	30-34	Married	“Individual”	farmer, environmentalist	Yes	Yes	Yes	No	Yes	Yes	Yes	Yes		Yes			30	0	“Revisit”	No	0	1
Agricultural	1215	2015-07-24	“Female”	20-24	Single	“Individual”	sex worker	Yes	No	No	No	No	No	No	No		Yes			10	0	“Revisit”	No	0	1
Agricultural	5515	2015-09-21	“Female”	25-29	Single	“Individual”	none	No	No	No	No	Yes	No	No	Yes	DRUG ABUSE	Yes			0	10	“Revisit”	No	0	0
Agricultural	9115	2015-11-09	“Female”	35-39	Single	“Individual”	none	Yes	No	No	No	No	No	No	Yes		Yes			10	0	“Revisit”	No	0	1
Agricultural	5615	2015-07-07	“Female”	20-24	Single	“Individual”	none	Yes	No	No	No	No	No	No	Yes		Yes			3	0	“Revisit”	No	0	1
Agricultural	2815	2015-05-19	“Male”	35-39	Married	“Individual”	none	No	No	No	No	No	No	Yes	Yes		Yes			4	0	“Revisit”	No	0	1
Agricultural	4915	2015-10-04	“Male”	30-34	Married	“Household”	none	Yes	No	No	Yes	Yes	Yes	Yes	Yes		Yes			33	0	“Revisit”	No	0	1
Agricultural	1515	2015-05-01	“Female”	35-39	Widowed	“Group”	none	Yes	No	No	No	Yes	No	No	Yes		Yes			144	0	“Revisit”	No	0	1
Agricultural	516	2016-01-10	“Male”	35-39	Married	“Group”	none	Yes	No	No	No	No	No	Yes	Yes		Yes			28	0	“Revisit”	No	0	1
Agricultural	1615	2015-12-11	“Male”	30-34	Married	“Individual”	none	Yes	Yes	Yes	Yes	No	No	Yes	Yes	STI/HIV	Yes			40	0	“Revisit”	No	0	1
Agricultural	915	2015-09-21	“Female”	25-29	Widowed	“Individual”	sex worker	Yes	No	No	No	No	No	No	Yes		Yes			100	0	“Revisit”	No	0	1
Agricultural	5015	2015-09-19	“Female”	35-39	Single	“Individual”	sex worker	Yes	No	No	No	No	No	No	Yes		Yes			10	0	“Revisit”	No	0	1
Agricultural	5415	2015-07-07	“Female”	20-24	Single	“Individual”	none	Yes	No	No	No	No	No	No	Yes		Yes			6	0	“Revisit”	No	0	1
Agricultural	6516	2016-03-04	“Female”	25-29	Married	“Individual”	none	Yes	No	No	No	Yes	Yes	Yes	Yes		Yes			0	0	“Revisit”	Yes	0	0
Agricultural	6815	2015-12-04	“Female”	30-34	Single	“Individual”	sex worker	Yes	No	No	No	No	No	No	Yes		Yes			10	0	“Revisit”	No	0	1
Agricultural	1915	2015-05-15	“Female”	30-34	Married	“Household”	none	Yes	No	No	No	Yes	No	Yes	Yes		Yes			25	0	“Revisit”	No	0	1
Agricultural	3115	2015-06-22	“Male”	25-29	Single	“Individual”	environmental	Yes	No	No	No	Yes	Yes	Yes	Yes		Yes			44	0	“Revisit”	No	0	1
Agricultural	16515	2015-09-23	“Female”	25-29	Married	“Individual”	none	Yes	No	No	No	Yes	Yes	Yes	Yes		Yes			0	0	“Revisit”	No	0	0
Agricultural	23115	2015-12-05	“Male”	20-24	Single	“Individual”	none	Yes	No	No	Yes	Yes	Yes	Yes	Yes		Yes			30	0	“Revisit”	No	0	1
Agricultural	20915	2015-11-12	“Female”	25-29	Married	“Household”	none	Yes	Yes	Yes	No	Yes	Yes	Yes	Yes		Yes			0	0	“Revisit”	No	0	0
Agricultural	5516	2016-02-20	“Male”	35-39	Married	“Household”	none	Yes	No	No	Yes	Yes	Yes	Yes	Yes		Yes			0	0	“Revisit”	No	0	0
Agricultural	1515	2015-05-06	“Male”	25-29	Married	“Household”	none	Yes	No	Yes	No	Yes	No	No	Yes		Yes			10	0	“New”	No	0	1
Agricultural	615	2015-04-24	“Male”	25-29	Single	“Individual”	Boda boda	Yes	No	No	No	No	No	No	Yes		Yes			16	0	“Revisit”	No	0	1
Agricultural	715	2015-10-06	“Male”	20-24	Single	“Individual”	environmental	Yes	No	No	No	No	Yes	Yes	Yes		Yes			48	0	“Revisit”	No	0	1
Agricultural	9316	2016-02-18	“Female”	25-29	Married	“Individual”	farmer, environmentalist	Yes	No	No	No	Yes	Yes	Yes	Yes	NUTRITION	Yes	1		0	0	“Revisit”	No	1	0
Agricultural	15616	2016-04-23	“Male”	25-29	Married	“Individual”	none	Yes	Yes	Yes	Yes	Yes	Yes	Yes	Yes		Yes			22	0	“Revisit”	No	0	1
Agricultural	16115	2015-09-21	“Female”	30-34	Married	“Individual”	none	Yes	No	No	No	Yes	Yes	Yes	Yes		Yes			0	0	“Revisit”	No	0	0
Agricultural	1715	2015-04-29	“Male”	30-34	Married	“Household”	none	Yes	No	No	No	No	No	No	Yes		No			12	0	“Revisit”	No	0	1
Agricultural	18315	2015-10-10	“Female”	20-24	Single	“Individual”	none	Yes	No	No	No	Yes	Yes	Yes	Yes		Yes			30	0	“Revisit”	No	0	1
Agricultural	6316	2016-03-01	“Male”	25-29	Married	“Household”	none	Yes	No	No	No	Yes	Yes	Yes	Yes		Yes			0	0	“Revisit”	No	0	0
Agricultural	7215	2015-07-15	“Female”	25-29	Single	“Individual”	sex worker	Yes	No	No	No	No	No	No	No	'	Yes			15	0	“Revisit”	No	0	1
Agricultural	1915	2016-04-20	“Male”	30-34	Single	“Individual”	none	Yes	No	No	No	No	No	Yes	Yes		Yes			43	0	“Revisit”	No	0	1
Agricultural	6615	2015-09-06	“Female”	30-34	Married	“Household”	farmer	Yes	No	No	No	Yes	Yes	Yes	Yes		No			1	1	“Revisit”	No	0	1
Agricultural	3915	2015-05-25	“Female”	30-34	Single	“Group”	sex worker	Yes	No	No	No	No	No	Yes	Yes		Yes			96	0	“Revisit”	No	0	1
Agricultural	5015	2015-10-04	“Female”	25-29	Married	“Household”	environmental	Yes	No	No	Yes	Yes	Yes	Yes	Yes		Yes			0	0	“Revisit”	No	0	0
Agricultural	2315	2015-06-03	“Male”	25-29	Married	“Household”	environmental	Yes	No	No	No	Yes	No	No	No		No			12	0	“New”	No	0	1
Agricultural	7215	2015-08-14	“Female”	25-29	Married	“Household”	none	Yes	No	No	No	Yes	Yes	No	No		Yes			0	0	“New”	No	0	0
Agricultural	5116	2016-02-17	“Male”	30-34	Married	“Household”	none	Yes	No	No	Yes	Yes	Yes	Yes	Yes		Yes			0	0	“Revisit”	No	0	0
Agricultural	4015	2015-05-24	“Female”	25-29	Single	“Individual”	none	Yes	No	No	No	Yes	No	No	Yes		Yes		2	0	0	“Revisit”	No	1	0
Agricultural	5415	2015-08-13	“Female”	30-34	Married	“Individual”	none	Yes	Yes	No	No	Yes	Yes	Yes	No		No			24	0	“New”	No	0	1
Agricultural	6015	2015-08-21	“Female”	20-24	Widowed	“Individual”	none	Yes	No	No	No	No	No	No	Yes	STI/HIV	Yes		3	0	0	“New”	No	1	0
Agricultural	2315	2015-05-27	“Female”	30-34	Married	“Group”	none	Yes	No	No	No	Yes	No	Yes	Yes		Yes			6	0	“Revisit”	No	0	1
Agricultural	3315	2015-05-14	“Female”	20-24	Single	“Individual”	none	Yes	No	No	No	No	No	No	Yes	BCC	Yes			15	0	“Revisit”	No	0	1
Agricultural	11915	2015-12-19	“Male”	20-24	Single	“Group”		Yes	No	No	No	No	No	No	No	STI/HIV	Yes			6	0	“Revisit”	No	0	1
Agricultural	7415	2015-08-15	“Male”	25-29	Married	“Household”	none	Yes	No	No	No	No	Yes	No	Yes		Yes			10	0	“Revisit”	No	0	1
Agricultural	1216	2016-01-11	“Female”	35-39	Married	“Household”	none	Yes	No	No	No	Yes	Yes	Yes	Yes		Yes			0	0	“New”	No	0	0
Agricultural	815	2015-06-25	“Female”	25-29	Single	“Individual”	sex worker	Yes	No	No	No	No	No	No	Yes		Yes			34	0	“Revisit”	No	0	1
Agricultural	815	2016-05-19	“Female”	30-34	Single	“Individual”	sex worker	Yes	No	No	No	No	No	No	Yes		Yes			20	0	“Revisit”	No	0	1
Agricultural	13116	2016-02-06	“Female”	25-29	Married	“Group”	none	Yes	Yes	Yes	Yes	Yes	Yes	Yes	Yes	GSL	Yes			10	0	“Revisit”	No	0	1
Agricultural	1015	2015-12-11	“Male”	25-29	Single	“Individual”	student	Yes	Yes	Yes	Yes	Yes	No	No	Yes	STI/HIV	Yes			40	0	“Revisit”	No	0	1
Agricultural	6315	2015-08-07	“Male”	30-34	Married	“Group”	farmer, fisher	Yes	No	No	Yes	Yes	Yes	Yes	Yes	HAND WASH	No			25	0	“Revisit”	No	0	1
Agricultural	2115	2015-06-02	“Female”	30-34	Married	“Household”	farmer, fisher, environ	Yes	No	No	Yes	Yes	No	No	No		Yes			0	3	“Revisit”	No	0	0
Agricultural	7115	2015-11-07	“Female”	30-34	Married	“Individual”	farmer	Yes	No	No	No	Yes	Yes	Yes	Yes	HYGIENE	No		1	0	0	“Revisit”	No	1	0
Agricultural	7315	2015-12-08	“Female”	35-39	Single	“Individual”	sex worker	Yes	No	No	No	No	No	No	Yes		Yes			15	0	“Revisit”	No	0	1
Agricultural	11016	2016-04-18	“Male”	30-34	Married	“Individual”	farmer, environmentalist	Yes	No	No	No	Yes	Yes	Yes	Yes	NUTRITION	Yes			25	0	“Revisit”	No	0	1
Agricultural	5915	2016-03-08	“Female”	30-34	Married	“Individual”	farmer	Yes	No	No	No	Yes	Yes	Yes	Yes		Yes		1	0	1	“Revisit”	No	1	0
Agricultural	6816	2016-01-12	“Female”	30-34	Married	“Individual”	none	Yes	No	No	No		Yes	Yes	Yes		Yes		1	0	0	“Revisit”	No	1	0
Agricultural	1001	2015-12-05	“Male”	35-39	Married	“Group”	farmer	Yes	No	No	No	No	No	Yes	Yes		Yes			28	0	“Revisit”	No	0	1
Agricultural	6515	2015-09-07	“Male”	25-29	Married	“Household”	Boda boda	Yes	No	No	No	No	No	Yes	Yes		Yes			12	0	“Revisit”	No	0	1
Agricultural	1115	2015-05-04	“Female”	30-34	Married	“Household”	none	Yes	No	No	No	Yes	No	Yes	Yes		Yes	1		0	0	“New”	No	1	0
Agricultural	1915	2015-04-21	“Male”	20-24	Single	“Individual”	none	Yes	No	No	No	No	No	No	Yes	BCC	Yes			52	0	“Revisit”	No	0	1
Agricultural	24315	2015-12-20	“Female”	25-29	Married	“Individual”	none	Yes	No	No	No	Yes	Yes	Yes	Yes		Yes			0	0	“New”	No	0	0
Agricultural	6715	2015-08-03	“Male”	35-39	Married	“Individual”	none	Yes	No	No	No	Yes	Yes	Yes	Yes		Yes			10	0	“New”	No	0	1
Agricultural	6715	2015-10-07	“Female”	30-34	Single	“Individual”	sex worker	Yes	No	No	No	No	No	No	No		Yes			10	0	“Revisit”	No	0	1
Agricultural	2415	2015-05-11	“Female”	20-24	Married	“Household”	none	Yes	No	No	No	No	No	No	Yes		Yes			0	10	“New”	No	0	0
Agricultural	3715	2015-06-08	“Male”	13-19	Single	“Individual”	environmental	Yes	No	No	No	No	No	Yes	Yes		No			12	0	“New”	No	0	1
Agricultural	9215	2015-06-26	“Male”	20-24	Single	“Group”	none	Yes	No	No	No	Yes	No	No	Yes		Yes			14	0	“Revisit”	No	0	1
Agricultural	8315	2015-10-03	“Male”	25-29	Married	“Individual”	none	No	No	No	No	No	No	Yes	Yes		Yes			6	0	“Revisit”	No	0	1
Agricultural	6915	2015-08-08	“Male”	13-19	Single	“Individual”	student	Yes	No	Yes	No	Yes	No	No	Yes		No			5	0	“New”	No	0	1
Agricultural	7015	2015-09-01	“Male”	40+	Married	“Individual”	environmental	Yes	No	No	Yes	Yes	Yes	Yes	Yes		Yes			0	2	“Revisit”	No	0	0
Agricultural	7715	2015-06-12	“Female”	30-34	Married	“Individual”	none	No	No	No	No	No	No	No	No		No			0	0	“New”	Yes	0	0
Agricultural	1915	2016-01-28	“Female”	25-29	Married	“Individual”	none	Yes	No	No	No	No	No	Yes	Yes		Yes		3	0	0	“Revisit”	No	1	0
Agricultural	1015	2015-04-27	“Male”	13-19	Married	“Individual”	Boda boda	Yes	No	No	No	Yes	No	Yes	Yes		No			0	0	“Revisit”	No	0	0
Agricultural	7115	2015-09-25	“Female”	30-34	Widowed	“Individual”	none	Yes	No	No	No	Yes	No	No	No		Yes			50	0	“New”	No	0	1
Agricultural	10915	2015-12-05	“Female”	40+	Widowed	“Group”	sex worker	Yes	No	No	No	No	No	Yes	Yes		Yes			32	0	“Revisit”	No	0	1
Agricultural	14615	2015-09-21	“Male”	30-34	Married	“Individual”	none	Yes	No	No	No	No	No	No	No		Yes			0	0	“Revisit”	Yes	0	0
Agricultural	3015	2015-06-16	“Female”	13-19	Single	“Household”	student	Yes	No	No	No	No	No	Yes	Yes		No			0	0	“Revisit”	No	0	0
Agricultural	2915	2015-05-20	“Male”	40+	Married	“Group”	Boda boda	Yes	No	No	No	Yes	No	No	Yes		Yes			32	0	“Revisit”	No	0	1
Agricultural	7315	2015-08-14	“Female”	20-24	Single	“Individual”	none	Yes	No	Yes	No	Yes	No	No	Yes		Yes			10	0	“New”	No	0	1
Agricultural	13916	2016-02-28	“Female”	25-29	Married	“Individual”	none	Yes	No	No	Yes	Yes	Yes	Yes	Yes		Yes	2		60	0	“Revisit”	No	1	1
Agricultural	7315	2015-08-21	“Male”	30-34	Married	“Individual”	none	Yes	No	No	No	Yes	Yes	Yes	Yes	STI/HIV	Yes			6	0	“Revisit”	No	0	1
Agricultural	7415	2015-09-05	“Male”	25-29	Single	“Group”	environmental	Yes	No	No	No	Yes	Yes	Yes	Yes		Yes			39	0	“Revisit”	No	0	1
Agricultural	1015	2015-07-17	“Female”	20-24	Single	“Individual”	environmental	Yes	Yes	Yes	No	Yes	No	Yes	Yes		Yes			30	0	“Revisit”	No	0	1
Agricultural	1315	2015-12-11	“Female”	25-29	Single	“Individual”	environmental	Yes	Yes	Yes	No	Yes	Yes	Yes	Yes		Yes			30	0	“Revisit”	No	0	1
Agricultural	9415	2015-12-17	“Female”	13-19	Single	“Individual”	student	Yes	No	No	No	No	No	No	Yes	D/ABUSE	No			88	0	“Revisit”	No	0	1
Agricultural	1616	2016-01-22	“Male”	30-34	Married	“Individual”	none	Yes	No	No	No	Yes	Yes	Yes	Yes		Yes			0	0	“Revisit”	No	0	0
Agricultural	10015	2015-11-01	“Male”	20-24	Single	“Individual”	fisher, environmental	Yes	No	No	Yes	Yes	Yes	Yes	Yes		Yes			48	0	“Revisit”	No	0	1
Agricultural	7515	2015-09-22	“Male”	40+	Married	“Household”	farmer	Yes	No	No	Yes	Yes	Yes	Yes	Yes	HYGIENE	Yes			0	30	“Revisit”	No	0	0
Agricultural	2716	2016-01-04	“Female”	30-34	Single	“Individual”	sex worker	Yes	No	No	No	Yes	No	No	No		Yes			20	0	“Revisit”	No	0	1
Agricultural	2915	2015-05-10	“Female”	30-34	Married	“Individual”	none	Yes	No	Yes	Yes	No	No	No	Yes	BCC	Yes			15	0	“Revisit”	No	0	1
Agricultural	116	2016-01-06	“Male”	20-24	Married	“Individual”	Boda boda	No	No	No	No	Yes	Yes	Yes	Yes		No			0	0		No	0	0
Agricultural	2215	2015-06-08	“Male”	20-24	Married	“Household”	environmental	Yes	No	No	No	Yes	No	No	Yes		Yes			30	0	“Revisit”	No	0	1
Agricultural	7715	2015-10-10	“Male”	35-39	Married	“Individual”	farmer	Yes	No	No	No	Yes	Yes	Yes	Yes	HANDWASH	No			0	25	“Revisit”	No	0	0
Agricultural	20615	2015-12-17	“Female”	25-29	Married	“Group”	fisher	Yes	No	No	Yes	Yes	Yes	Yes	Yes		Yes			0	0		No	0	0
Agricultural	1416	2016-01-14	“Male”	30-34	Married	“Household”	none	Yes	No	No	No	Yes	Yes	Yes	Yes		Yes			0	0	“Revisit”	No	0	0
Agricultural	7815	2015-10-19	“Male”	30-34	Married	“Household”	none	Yes	No	No	No	Yes	No	No	Yes	STI/HIV	Yes			0	0	“New”	No	0	0
Agricultural	10416	2016-04-08	“Female”	25-29	Married	“Household”	farmer, environmentalist	Yes	No	No	No	Yes	Yes	Yes	Yes		Yes			0	0	“Revisit”	No	0	0
Agricultural	7915	2015-09-14	“Female”	25-29	Married	“Group”	none	Yes	No	No	No	No	No	No	Yes		Yes			10	0	“Revisit”	No	0	1
Agricultural	1415	2015-09-09	“Female”	35-39	Widowed	“Individual”	farmer, environmentalist	Yes	Yes	Yes	No	Yes	Yes	Yes	Yes		Yes			23	0	“Revisit”	No	0	1
Agricultural	9215	2015-11-06	“Female”	20-24	Married	“Individual”	none	Yes	No	No	No	No	No	Yes	Yes	CONDOMS	Yes			2	0	“Revisit”	No	0	1
Agricultural	615	2015-05-18	“Female”	25-29	Single	“Household”	sex worker	Yes	No	No	No	Yes	No	Yes	Yes	Councelling	Yes			0	0	“Revisit”	No	0	0
Agricultural	8015	2015-09-17	“Male”	20-24	Single	“Individual”	student	Yes	No	No	No	No	No	No	Yes		Yes			7	0	“Revisit”	No	0	1
Agricultural	1315	2015-07-27	“Female”	25-29	Single	“Individual”	farmer, environmentalist	Yes	No	No	No	Yes	No	Yes	Yes	Councelling on HIV	Yes			0	0	“Revisit”	No	0	0
Agricultural	1115	2015-10-06	“Female”	20-24	Single	“Individual”	environmental	Yes	Yes	Yes	No	Yes	Yes	Yes	Yes		Yes			30	0	“Revisit”	No	0	1
Agricultural	8115	2015-09-18	“Female”	20-24	Married	“Individual”	none	Yes	Yes	Yes	No	No	No	Yes	Yes		Yes			1	0	“Revisit”	No	0	1
Agricultural	5215	2015-11-06	“Female”	25-29	Single	“Individual”	environmental	Yes	No	Yes	Yes	Yes	Yes	Yes	Yes		Yes			0	10	“Revisit”	No	0	0
Agricultural	15216	2015-04-09	“Female”	20-24	Married	“Individual”	none	Yes	Yes	Yes	Yes	Yes	Yes	Yes	Yes		Yes			27	0	“Revisit”	No	0	1
Agricultural	8215	2015-09-23	“Female”	20-24	Married	“Individual”	environmental	Yes	No	No	Yes	Yes	Yes	Yes	Yes		Yes			0	0	“Revisit”	Yes	0	0
Agricultural	2115	2015-04-21	“Male”	20-24	Single	“Group”	none	Yes	No	No	No	No	No	No	Yes	BCC	Yes			40	0	“Revisit”	No	0	1
Agricultural	3815	2015-05-21	“Female”	25-29	Widowed	“Individual”	none	Yes	No	No	No	Yes	No	No	Yes		Yes			60	0	“Revisit”	No	0	1
Agricultural	13816	2016-02-19	“Male”	25-29	Married	“Household”	none	Yes	No	No	No	No	No	Yes	Yes		Yes			0	0	“Revisit”	No	0	0
Agricultural	2915	2015-05-14	“Male”	25-29	Married	“Individual”	none	Yes	No	No	No	No	No	No	No		Yes			15	0	“Revisit”	No	0	1
Agricultural	3916	2016-02-05	“Female”	20-24	Single	“Individual”	student	Yes	No	No	No	Yes	Yes	Yes	Yes		Yes			33	0	“Revisit”	No	0	1
Agricultural	8315	2015-10-17	“Female”	40+	Married	“Individual”	farmer	Yes	No	No	No	Yes	Yes	Yes	Yes	NUTRITION	No			1	25	“Revisit”	No	0	1
Agricultural	19615	2015-12-15	“Male”	20-24	Single	“Group”	Boda boda	Yes	No	No	No	Yes	Yes	Yes	Yes		Yes			0	0	“Revisit”	No	0	0
Agricultural	7915	2015-12-14	“Female”	25-29	Married	“Individual”	farmer, environmentalist	Yes	Yes	Yes	Yes	Yes	Yes	Yes	Yes		Yes		1	0	0	“Revisit”	No	1	0
Agricultural	8815	2015-10-12	“Male”	25-29	Single	“Group”	environmental	Yes	No	No	No	Yes	Yes	Yes	Yes		Yes			36	0	“Revisit”	No	0	1
Agricultural	15115	2015-10-15	“Female”	25-29	Married	“Individual”	none	Yes	No	No	No	No	No	No	Yes		No			0	0	“Revisit”	Yes	0	0
Agricultural	816	2016-01-12	“Male”	25-29	Single	“Individual”	farmer, fisher	Yes	No	No	No	Yes	Yes	Yes	Yes		Yes			30	0	“Revisit”	No	0	1
Agricultural	8515	2015-10-07	“Male”	25-29	Single	“Individual”	farmer, environmentalist	Yes	No	No	No	Yes	Yes	Yes	Yes		Yes			48	0	“Revisit”	No	0	1
Agricultural	3715	2015-09-18	“Female”	35-39	Single	“Individual”	sex worker	Yes	No	No	No	No	No	No	Yes		Yes			10	0	“Revisit”	No	0	1
Agricultural	1016	2016-02-10	“Male”	35-39	Married	“Group”	Boda boda	Yes	No	No	No	No	No	Yes	Yes		Yes			30	0	“Revisit”	No	0	1
Agricultural	1615	2015-05-06	“Male”	20-24	Single	“Individual”	none	No	No	No	No	No	No	Yes	Yes		Yes			5	0	“New”	No	0	1
Agricultural	11115	2015-11-25	“Male”	25-29	Married	“Group”	Boda boda	Yes	No	No	No	No	No	Yes	Yes	G.S.L	Yes			12	0	“Revisit”	No	0	1
Agricultural	16115	2015-10-16	“Female”	25-29	Married	“Individual”	none	No	No	No	No	No	No	No	Yes		No			0	0	“Revisit”	Yes	0	0
Agricultural	5115	2015-05-18	“Male”	20-24	Single	“Individual”	none	Yes	No	No	No	No	No	No	No		Yes			0	0	“New”	Yes	0	0
Agricultural	1115	2015-04-17	“Male”	20-24	Single	“Group”	none	Yes	No	No	No	No	No	No	Yes	BCC	Yes			30	0	“Revisit”	No	0	1
Agricultural	8815	2015-10-10	“Female”	13-19	Single	“Individual”	student	Yes	No	No	No	Yes	Yes	Yes	No		Yes			0	0	“Revisit”	No	0	0
Agricultural	8516	2016-03-04	“Male”	25-29	Married	“Individual”	none	Yes	No	No	No	Yes	No	Yes	Yes		Yes			12	0	“Revisit”	No	0	1
Agricultural	10615	2015-11-10	“Female”	20-24	Married	“Individual”	none	Yes	No	Yes	Yes	Yes	Yes	Yes	Yes		Yes			0	0		No	0	0
Agricultural	8915	2015-10-12	“Male”	20-24	Single	“Group”	environmental	Yes	No	No	No	Yes	Yes	Yes	Yes		Yes			36	0	“New”	No	0	1
Agricultural	7515	2015-07-16	“Female”	30-34	Single	“Individual”	sex worker	Yes	No	No	No	No	No	No	No	'	Yes			15	0	“Revisit”	No	0	1
Agricultural	3115	2015-05-15	“Male”	25-29	Married	“Individual”	none	Yes	No	No	No	No	No	No	No		Yes			144	0	“Revisit”	No	0	1
Agricultural	15216	2016-03-14	“Female”	40+	Married	“Individual”	none	Yes	No	No	No	No	No	No	Yes		Yes			9	0	“Revisit”	Yes	0	1
Agricultural	9115	2015-10-16	“Male”	20-24	Married	“Group”	farmer	Yes	No	No	No	Yes	Yes	Yes	Yes		Yes			18	0	“Revisit”	No	0	1
Agricultural	4315	2015-05-30	“Female”	20-24	Single	“Individual”	student	Yes	No	No	No	Yes	No	Yes	Yes		No			50	0	“New”	No	0	1
Agricultural	315	2015-04-28	“Male”	20-24	Single	“Individual”	none	Yes	No	No	No	No	No	No	No		Yes			72	0	“Revisit”	No	0	1
Agricultural	17215	2015-10-02	“Female”	30-34	Married	“Individual”	none	Yes	No	No	No	Yes	Yes	Yes	No		Yes			0	0	“Revisit”	No	0	0
Agricultural	1915	2015-05-11	“Female”	20-24	Married	“Household”	none	Yes	No	No	No	No	No	No	No		Yes			0	0	“New”	Yes	0	0
Agricultural	6815	2015-08-03	“Male”	13-19	Single	“Individual”	student	Yes	No	No	No	No	Yes	No	Yes		Yes			10	0	“New”	No	0	1
Agricultural	9415	2015-10-17	“Male”	25-29	Married	“Individual”	none	Yes	No	No	No	No	No	No	Yes		Yes			27	0	“Revisit”	No	0	1
Agricultural	1215	2015-04-17	“Male”	25-29	Married	“Group”	none	Yes	No	No	No	No	No	No	Yes	BCC	Yes			30	0	“Revisit”	No	0	1
Agricultural	8515	2015-10-09	“Female”	20-24	Single	“Individual”	none	Yes	No	No	No	No	No	Yes	Yes		Yes			6	0	“Revisit”	No	0	1
Agricultural	716	2016-01-20	“Male”	30-34	Married	“Individual”	farmer, fisher, environ	Yes	Yes	Yes	No	Yes	No	Yes	Yes		Yes			30	0	“Revisit”	No	0	1
Agricultural	1315	2015-05-03	“Female”	40+	Widowed	“Individual”	none	No	No	No	No	Yes	No	No	Yes		Yes			10	0	“Revisit”	No	0	1
Agricultural	1115	2015-08-13	“Female”	20-24	Single	“Individual”	farmer, fisher, environ	Yes	Yes	Yes	No	Yes	Yes	Yes	Yes		Yes			30	0	“Revisit”	No	0	1
Agricultural	3616	2016-02-22	“Male”	35-39	Married	“Individual”	farmer, environmentalist	Yes	Yes	Yes	Yes	Yes	Yes	Yes	Yes		Yes			20	0	“Revisit”	No	0	1
Agricultural	4015	2015-07-16	“Male”	30-34	Married	“Individual”	farmer	Yes	No	No	No	Yes	Yes	Yes	Yes		Yes			50	0	“Revisit”	No	0	1
Agricultural	8715	2015-10-15	“Male”	30-34	Married	“Individual”	farmer	Yes	No	No	No	Yes	Yes	Yes	Yes		Yes			10	0	“Revisit”	No	0	1
Agricultural	6015	2016-05-16	“Female”	20-24	Widowed	“Individual”	none	Yes	No	No	No	Yes	No	No	No		Yes		2	0	0	“Revisit”	No	1	0
Agricultural	6415	2015-07-04	“Female”	25-29	Married	“Household”	none	Yes	No	No	No	No	No	Yes	Yes		Yes			30	0	“Revisit”	No	0	1
Agricultural	615	2016-05-26	“Male”	25-29	Single	“Individual”	environmental	Yes	No	No	Yes	Yes	Yes	Yes	Yes		Yes			28	0	“Revisit”	No	0	1
Agricultural	1015	2015-04-24	“Female”	25-29	Married	“Household”	none	Yes	No	No	No	No	No	No	Yes		Yes		3	0	0	“Revisit”	No	1	0
Agricultural	6815	2015-09-18	“Female”	30-34	Widowed	“Individual”	none	Yes	No	No	No	Yes	No	No	No		Yes			0	0	“New”	No	0	0
Agricultural	10115	2016-04-23	“Female”	25-29	Single	“Individual”	sex worker	Yes	No	No	No	No	No	Yes	Yes		Yes			30	0	“Revisit”	No	0	1
Agricultural	14316	2016-02-26	“Female”	20-24	Single	“Individual”	student	Yes	No	No	No	No	No	Yes	Yes		No			3	0	“New”	No	0	1
Agricultural	3215	2015-08-20	“Male”	25-29	Single	“Group”	environmental	Yes	No	No	Yes	Yes	Yes	Yes	Yes		Yes			30	0	“Revisit”	No	0	1
Agricultural	2715	2016-03-12	“Female”	20-24	Married	“Individual”	none	Yes	No	No	No	Yes	Yes	No	Yes		Yes		2	0	0	“Revisit”	No	1	0
Agricultural	415	2015-04-17	“Female”	35-39	Widowed	“Household”	none	Yes	No	No	No	No	No	No	Yes		Yes			144	0	“Revisit”	No	0	1
Agricultural	1316	2016-01-11	“Female”	25-29	Married	“Household”	none	Yes	No	No	No	Yes	Yes	Yes	Yes		Yes			0	0	“New”	No	0	0
Agricultural	2415	2015-06-07	“Female”	35-39	Married	“Household”	environmental	Yes	No	No	No	Yes	No	Yes	Yes	Handwash	No		1	0	0	“Revisit”	No	1	0
Agricultural	5415	2015-06-14	“Female”	20-24	Single	“Individual”	student	Yes	No	No	No	No	No	Yes	Yes		Yes			30	0	“Revisit”	Yes	0	1
Agricultural	18615	2015-11-18	“Male”	20-24	Single	“Group”	none	Yes	No	No	No	No	No	Yes	Yes		Yes			30	0	“Revisit”	No	0	1
Agricultural	11615	2016-02-24	“Female”	30-34	Married	“Individual”	environmental	Yes	Yes	Yes	Yes	Yes	Yes	Yes	Yes		Yes			0	0	“Revisit”	Yes	0	0
Agricultural	1315	2015-06-28	“Male”	25-29	Single	“Individual”	Boda boda	Yes	No	No	No	No	No	No	Yes		Yes			24	0	“Revisit”	No	0	1
Agricultural	21715	2015-12-21	“Female”	35-39	Widowed	“Group”	fisher	Yes	No	No	Yes	Yes	Yes	Yes	Yes		Yes			0	0		No	0	0
Agricultural	7515	2015-07-11	“Female”	40+	Married	“Household”	none	Yes	No	No	No	No	No	Yes	Yes		Yes			0	0	“Revisit”	No	0	0
Agricultural	3415	2015-05-23	“Female”	35-39	Married	“Individual”	none	Yes	No	No	No	No	No	Yes	Yes		Yes			36	0	“Revisit”	No	0	1
Agricultural	5915	2015-09-07	“Female”	20-24	Single	“Individual”	Boda boda	Yes	No	No	No	No	No	No	Yes		Yes			20	0	“Revisit”	No	0	1
Agricultural	2515	2015-06-07	“Female”	25-29	Single	“Individual”	farmer, environmentalist	Yes	No	No	No	Yes	Yes	Yes	Yes		Yes		1	0	1	“New”	No	1	0
Agricultural	2115	2015-05-09	“Female”	25-29	Single	“Household”	none	Yes	No	No	No	Yes	No	No	Yes		Yes			24	0	“Revisit”	No	0	1
Agricultural	7316	2016-03-09	“Female”	20-24	Single	“Group”	none	Yes	No	No	No	Yes	Yes	Yes	Yes		Yes			15	0	“Revisit”	No	0	1
Agricultural	9815	2015-11-06	“Male”	13-19	Single	“Group”	none	Yes	No	No	No	No	No	No	Yes	CONDOM	Yes			2	0	“Revisit”	No	0	1
Agricultural	6815	2015-10-08	“Male”	35-39	Single	“Individual”	Boda boda	Yes	No	No	No	No	No	No	No		Yes			10	0	“Revisit”	No	0	1
Agricultural	12615	2015-10-18	“Female”	20-24	Single	“Individual”	none	Yes	No	No	No	No	No	No	No		Yes			0	10	“Revisit”	No	0	0
Agricultural	4015	2015-08-04	“Female”	30-34	Married	“Household”	none	Yes	No	Yes	No	No	No	No	Yes		No			24	0	“New”	No	0	1
Agricultural	615	2015-07-16	“Female”	35-39	Single	“Individual”	environmental	Yes	No	No	No	No	No	No	Yes		Yes			30	0	“Revisit”	No	0	1
Agricultural	416	2016-01-14	“Male”	25-29	Married	“Group”	Boda boda	No	No	No	No	Yes	Yes	Yes	Yes		Yes			15	0	“Revisit”	No	0	1
Agricultural	14715	2015-09-23	“Male”	35-39	Married	“Individual”	none	No	No	No	No	No	No	No	No		No			0	0	“Revisit”	Yes	0	0
Agricultural	5615	2015-12-17	“Male”	30-34	Married	“Household”	farmer	Yes	No	No	No	Yes	Yes	Yes	Yes		Yes			35	0	“New”	No	0	1
Agricultural	8416	2016-05-16	“Female”	20-24	Married	“Individual”	none	Yes	No	No	No	Yes	Yes	Yes	Yes		No			0	0	“Revisit”	Yes	0	0
Agricultural	2015	2016-03-11	“Female”	25-29	Married	“Individual”	farmer, environmentalist	Yes	Yes	Yes	No	Yes	Yes	Yes	Yes		Yes			30	0	“Revisit”	No	0	1
Agricultural	3115	2015-06-13	“Male”	30-34	Married	“Household”	none	Yes	No	No	No	Yes	No	Yes	Yes		No		1	0	1	“Revisit”	No	1	0
Agricultural	3115	2015-05-25	“Male”	25-29	Single	“Individual”	none	Yes	No	No	No	No	No	No	No		No			48	0	“New”	No	0	1
Agricultural	815	2015-05-28	“Female”	20-24	Widowed	“Individual”	sex worker	Yes	No	No	No	Yes	No	Yes	Yes		Yes			144	0	“Revisit”	No	0	1
Agricultural	2416	2016-02-15	“Female”	20-24	Married	“Individual”	none	Yes		No	No	Yes	Yes	No	Yes		Yes		3	0	0	“Revisit”	Yes	1	0
Agricultural	11215	2015-12-19	“Male”	20-24	Single	“Group”	none	Yes	No	No	No	No	No	No	No	STI/HIV	Yes			6	0	“Revisit”	No	0	1
Agricultural	3815	2015-06-18	“Female”	13-19	Single	“Individual”	fisher, environmental	Yes	No	No	No	Yes	No	No	No		No			1	0	“Revisit”	No	0	1
Agricultural	9315	2015-12-13	“Female”	25-29	Single	“Individual”	farmer	Yes	No	No	No	Yes	Yes	Yes	Yes		Yes	1		0	1	“Revisit”	No	1	0
Agricultural	14015	2015-09-21	“Female”	35-39	Married	“Individual”	none	No	No	No	No	No	No	Yes	Yes		No			0	0	“Revisit”	Yes	0	0
Agricultural	1515	2015-11-13	“Female”	30-34	Married	“Individual”	none	Yes	No	No	No	No	Yes	No	No		Yes		3	0	0	“Revisit”	No	1	0
Agricultural	14115	2015-09-21	“Male”	25-29	Married	“Household”	none	No	No	No	No	No	No	No	No		No			0	0	“Revisit”	Yes	0	0
Agricultural	7815	2015-09-10	“Male”	30-34	Married	“Individual”	none	Yes	No	No	No	No	No	No	Yes		Yes			6	0	“Revisit”	No	0	1
Agricultural	4316	2016-02-09	“Male”	20-24	Single	“Group”	none	Yes	No	No	Yes	Yes	Yes	Yes	Yes		Yes			30	0	“Revisit”	No	0	1
Agricultural	516	2016-02-07	“Male”	13-19	Married	“Individual”	farmer, environmentalist	Yes	Yes	Yes	Yes	Yes	Yes	Yes	Yes		Yes			5	0	“Revisit”	No	0	1
Agricultural	2415	2015-05-13	“Female”	30-34	Widowed	“Individual”	none	Yes	No	No	No	Yes	No	No	Yes		Yes			0	10	“Revisit”	No	0	0
Agricultural	4615	2015-05-23	“Female”	30-34	Single	“Individual”	sex worker	Yes	No	No	No	No	No	No	Yes		Yes			120	0	“Revisit”	No	0	1
Agricultural	8316	2016-03-15	“Male”	25-29	Married	“Individual”	none	Yes	No	No	Yes	Yes	Yes	Yes	Yes		Yes			0	0	“Revisit”	No	0	0
Agricultural	6715	2015-09-18	“Female”	25-29	Single	“Individual”	none	Yes	No	No	No	No	No	No	Yes	EXCLUSIVE BREAST FEEDFING	Yes			0	0	“New”	No	0	0
Agricultural	5015	2015-06-20	“Female”	30-34	Single	“Individual”	sex worker	Yes	No	No	No	No	No	No	Yes		Yes			80	0	“Revisit”	No	0	1
Agricultural	20915	2015-12-17	“Female”	35-39	Widowed	“Group”	fisher	Yes	No	No	Yes	Yes	Yes	Yes	Yes		Yes			0	0	“Revisit”	No	0	0
Agricultural	10715	2015-12-05	“Male”	35-39	Married	“Group”	Boda boda	Yes	No	No	No	No	No	Yes	Yes		Yes			28	0	“Revisit”	No	0	1
Agricultural	16015	2015-09-20	“Male”	20-24	Single	“Individual”	none	Yes	No	No	No	Yes	Yes	Yes	Yes		Yes			33	0	“Revisit”	No	0	1
Agricultural	5416	2016-04-23	“Female”	35-39	Widowed	“Group”	none	Yes	No	No	No	No	No	Yes	Yes		Yes			43	0	“Revisit”	No	0	1
Agricultural	21315	2015-12-21	“Female”	20-24	Single	“Group”	fisher	Yes	No	No	Yes	Yes	Yes	Yes	Yes		Yes			0	0	“Revisit”	No	0	0
Agricultural	16415	2015-09-23	“Male”	35-39	Married	“Individual”	none	Yes	No	No	No	Yes	Yes	Yes	Yes		Yes			0	0	“Revisit”	No	0	0
Agricultural	7615	2015-09-10	“Male”	25-29	Single	“Individual”	student	No	No	No	No	Yes	Yes	Yes	Yes		Yes			6	0	“Revisit”	No	0	1
Agricultural	8516	2016-05-16	“Female”	20-24	Married	“Individual”	none	Yes	No	No	No	Yes	Yes	Yes	Yes		No			0	0	“New”	Yes	0	0
Agricultural	3716	2016-01-06	“Female”	20-24	Single	“Individual”	farmer, environmentalist	Yes	Yes	Yes	Yes	No	Yes	Yes	Yes		Yes			30	0	“Revisit”	No	0	1
Agricultural	6315	2015-12-14	“Female”	13-19	Married	“Individual”	none	Yes	Yes	Yes	No	Yes	No	No	Yes	NUTRITION	Yes		1	0	0	“Revisit”	No	1	0
Agricultural	17415	2015-10-02	“Male”	25-29	Single	“Individual”	none	Yes	No	No	No	Yes	Yes	Yes	No		Yes			60	0	“Revisit”	No	0	1
Agricultural	3515	2015-05-28	“Male”	25-29	Single	“Individual”	environmental	Yes	No	No	No	No	No	No	Yes	COUNSELLING	Yes			36	0	“Revisit”	No	0	1
Agricultural	3515	2015-12-08	“Male”	13-19	Single	“Individual”	environmental	Yes	Yes	Yes	No	Yes	Yes	Yes	Yes		Yes			30	0	“Revisit”	No	0	1
Agricultural	215	2015-04-15	“Female”	20-24	Married	“Household”	none	No	No	No	No	Yes	No	No	Yes		Yes		2	0	0	“Revisit”	No	1	0
Agricultural	17815	2015-10-04	“Female”	20-24	Married	“Individual”	none	Yes	No	No	No	Yes	Yes	Yes	No		Yes			0	0	“Revisit”	No	0	0
Agricultural	20315	2016-04-28	“Female”	25-29	Married	“Individual”	environmental	Yes	No	No	Yes	Yes	Yes	Yes	Yes		Yes			0	0	“Revisit”	Yes	0	0
Agricultural	17915	2015-10-07	“Female”	25-29	Married	“Individual”	none	Yes	No	No	No	Yes	Yes	Yes	No		Yes			0	0	“Revisit”	No	0	0
Agricultural	18215	2015-10-10	“Male”	25-29	Single	“Individual”	none	Yes	No	No	No	Yes	Yes	Yes	Yes		Yes			60	0	“Revisit”	No	0	1
Agricultural	7815	2015-09-07	“Male”	25-29	Married	“Group”	environmental	Yes	No	No	No	Yes	Yes	Yes	Yes		Yes			48	0	“Revisit”	No	0	1
Agricultural	19015	2015-10-13	“Male”	20-24	Single	“Group”	none	Yes	No	No	No	Yes	Yes	Yes	Yes		Yes			30	0	“Revisit”	No	0	1
Agricultural	2015	2015-05-17	“Male”	30-34	Single	“Individual”	Boda boda	Yes	No	No	No	Yes	No	Yes	Yes		No			10	0	“New”	No	0	1
Agricultural	19315	2015-10-15	“Male”	30-34	Married	“Individual”	none	Yes	No	No	No	Yes	Yes	Yes	Yes		Yes			0	0	“Revisit”	No	0	0
Agricultural	18415	2015-11-18	“Male”	30-34	Married	“Group”	none	Yes	No	No	No	No	No	No	Yes		Yes			30	0	“Revisit”	No	0	1
Agricultural	19515	2015-10-16	“Female”	25-29	Married	“Individual”	none	Yes	No	No	No	Yes	Yes	Yes	Yes		Yes			0	0	“Revisit”	No	0	0
Agricultural	11215	2015-11-28	“Male”	30-34	Married	“Group”	farmer	Yes	No	No	No	Yes	No	Yes	Yes		Yes			12	0	“New”	No	0	1
Agricultural	19715	2015-10-16	“Female”	25-29	Married	“Individual”	none	Yes	No	No	No	Yes	Yes	Yes	Yes		Yes			0	0	“Revisit”	Yes	0	0
Agricultural	5415	2015-07-15	“Male”	20-24	Single	“Group”	student	Yes	No	No	No	No	Yes	No	Yes	DRUG ABUSE	Yes			50	0	“New”	No	0	1
Agricultural	13215	2015-09-23	“Female”	20-24	Married	“Individual”	none	Yes	No	No	No	No	No	No	No		Yes			30	0	“Revisit”	Yes	0	1
Agricultural	3215	2015-11-05	“Female”	20-24	Married	“Individual”	environmental	Yes	Yes	Yes	Yes	Yes	Yes	Yes	Yes		Yes		1	3	0	“Revisit”	No	1	1
Agricultural	216	2016-01-20	“Female”	25-29	Widowed	“Individual”	sex worker	Yes	No	No	No	Yes	No	No	Yes	STI/HIV	Yes			100	0	“Revisit”	No	0	1
Agricultural	9616	2016-03-21	“Female”	25-29	Married	“Household”	none	Yes	No	No	No	Yes	Yes	Yes	Yes		Yes			0	0	“New”	No	0	0
Agricultural	5315	2015-05-27	“Female”	25-29	Married	“Individual”	none	Yes	No	No	No	No	No	No	No		Yes			0	0	“Revisit”	Yes	0	0
Agricultural	7415	2015-06-12	“Female”	25-29	Married	“Individual”	none	No	No	No	No	No	No	No	No		No			0	0	“New”	Yes	0	0
Agricultural	4915	2015-05-18	“Female”	13-19	Single	“Household”	none	Yes	No	No	No	No	No	No	No		Yes			15	0	“Revisit”	No	0	1
Agricultural	5415	2015-07-20	“Female”	20-24	Married	“Individual”	farmer, environmentalist	Yes	No	No	No	Yes	No	Yes	Yes		Yes			0	0	“Revisit”	No	0	0
Agricultural	315	2015-11-02	“Male”	35-39	Married	“Individual”	environmental	Yes	Yes	Yes	No	Yes	Yes	Yes	Yes		Yes			20	0	“Revisit”	No	0	1
Agricultural	1015	2015-05-03	“Male”	25-29	Single	“Individual”	none	Yes	No	No	No	Yes	No	No	Yes		Yes			30	0	“Revisit”	No	0	1
Agricultural	24015	2015-12-20	“Female”	20-24	Single	“Individual”	student	Yes	No	No	No	Yes	Yes	Yes	Yes	BCC	Yes			30	0	“Revisit”	Yes	0	1
Agricultural	5016	2016-01-08	“Female”	30-34	Single	“Individual”	sex worker	Yes	No	No	No	No	No	No	Yes		Yes			30	0	“Revisit”	No	0	1
Agricultural	5915	2015-06-03	“Female”	20-24	Single	“Individual”	sex worker	Yes	No	No	No	No	No	No	Yes		Yes			10	0	“Revisit”	No	0	1
Agricultural	8116	2016-03-15	“Male”	30-34	Married	“Household”	farmer	Yes	No	No	Yes	No	Yes	Yes	Yes		Yes			0	0	“Revisit”	No	0	0
Agricultural	1215	2015-06-24	“Female”	13-19	Single	“Individual”	environmental	Yes	No	No	No	No	No	No	No		Yes		1	0	0	“Revisit”	No	1	0
Agricultural	2715	2015-06-15	“Female”	30-34	Married	“Household”	none	Yes	No	No	No	No	No	No	Yes		Yes			0	0	“Revisit”	No	0	0
Agricultural	1016	2016-05-24	“Female”	20-24	Single	“Individual”	farmer, environmentalist	Yes	Yes	Yes	Yes	Yes	Yes	Yes	Yes		Yes			10	0	“Revisit”	No	0	1
Agricultural	815	2015-11-18	“Male”	20-24	Married	“Individual”	none	Yes	No	No	No	No	No	Yes	Yes		Yes			30	0	“Revisit”	No	0	1
Agricultural	2115	2015-05-11	“Female”	20-24	Married	“Household”	none	Yes	No	No	No	No	No	No	No		Yes			15	0	“Revisit”	No	0	1
Agricultural	1515	2015-04-22	“Male”	20-24	Single	“Group”	none	Yes	No	No	No	No	No	No	Yes		Yes			15	0	“Revisit”	No	0	1
Agricultural	14915	2015-10-15	“Female”	25-29	Married	“Individual”	none	No	No	No	No	No	No	No	Yes		No			0	0	“Revisit”	Yes	0	0
Agricultural	1016	2016-01-15	“Male”	40+	Single	“Individual”	Boda boda	Yes	No	No	No	No	No	No	Yes		Yes			30	0	“Revisit”	No	0	1
Agricultural	10115	2015-07-01	“Female”	30-34	Married	“Individual”	none	No	No	No	No	No	No	No	Yes		No			0	0	“New”	Yes	0	0
Agricultural	8015	2015-06-12	“Female”	20-24	Married	“Individual”	none	No	No	No	No	No	No	No	Yes		No			0	0	“New”	Yes	0	0
Agricultural	415	2015-04-28	“Male”	35-39	Single	“Individual”	none	Yes	No	No	No	No	No	No	No		Yes			72	0	“Revisit”	No	0	1
Agricultural	3715	2016-04-20	“Female”	20-24	Single	“Individual”	environmental	Yes	No	No	Yes	Yes	Yes	Yes	Yes		Yes			5	0	“Revisit”	No	0	1
Agricultural	15015	2015-10-15	“Female”	20-24	Married	“Individual”	none	No	No	No	No	No	No	No	Yes		No			0	0	“Revisit”	Yes	0	0
Agricultural	7915	2015-09-11	“Male”	25-29	Married	“Individual”	environmental	Yes	No	No	Yes	Yes	Yes	Yes	Yes		Yes			0	2	“Revisit”	No	0	0
Agricultural	9615	2015-12-13	“Female”	30-34	Single	“Individual”	sex worker	Yes	No	No	No	No	No	No	Yes		Yes			10	0	“Revisit”	No	0	1
Agricultural	815	2015-09-04	“Male”	20-24	Married	“Individual”	none	Yes	No	No	No	No	No	No	No		Yes			30	0	“Revisit”	No	0	1
Agricultural	2015	2015-06-13	“Male”	25-29	Single	“Group”	none	Yes	No	No	No	Yes	No	No	Yes		Yes			20	0	“Revisit”	No	0	1
Agricultural	5215	2015-05-26	“Female”	35-39	Single	“Individual”	sex worker	Yes	No	No	No	No	No	No	Yes		Yes			86	0	“Revisit”	No	0	1
Agricultural	2315	2015-10-01	“Female”	30-34	Widowed	“Individual”	farmer, environmentalist	Yes	Yes	Yes	Yes	Yes	Yes	Yes	Yes		Yes			30	0	“Revisit”	No	0	1
Agricultural	5615	2015-07-27	“Male”	30-34	Married	“Household”	farmer, fisher, environ	Yes	No	No	Yes	Yes	No	Yes	Yes		Yes			0	7	“Revisit”	No	0	0
Agricultural	1815	2015-05-09	“Female”	13-19	Single	“Group”	none	Yes	No	No	No	Yes	No	No	Yes		Yes			0	1	“New”	No	0	0
Agricultural	1715	2015-06-23	“Female”	20-24	Single	“Group”	environmental	Yes	No	No	No	No	No	Yes	No		Yes			0	0	“Revisit”	No	0	0
Agricultural	16415	2015-11-04	“Female”	30-34	Married	“Individual”	none	Yes	No	No	No	No	No	Yes	Yes		Yes			0	0	“Revisit”	Yes	0	0
Agricultural	2516	2016-02-18	“Female”	20-24	Married	“Household”	none	Yes	No	No	No	Yes	Yes	No	Yes		Yes		2	0	0	“Revisit”	No	1	0
Agricultural	4115	2015-11-11	“Female”	25-29	Married	“Individual”	none	Yes	No	Yes	No	No	No	No	Yes	EXCLUSIVE BREASTFEEDING	Yes			0	10	“Revisit”	No	0	0
Agricultural	17715	2015-10-04	“Female”	20-24	Single	“Individual”	none	Yes	No	No	No	Yes	Yes	Yes	No		Yes			30	0	“Revisit”	No	0	1
Agricultural	3015	2015-05-10	“Female”	30-34	Married	“Individual”	none	Yes	No	Yes	No	No	No	No	Yes		Yes			13	0	“Revisit”	No	0	1
Agricultural	3815	2015-07-20	“Male”	20-24	Single	“Individual”	none	Yes	No	No	No	Yes	Yes	No	Yes		Yes			30	0	“Revisit”	No	0	1
Agricultural	2015	2015-05-09	“Male”	13-19	Single	“Individual”	none	No	No	No	No	No	No	No	Yes		No			5	0	“Revisit”	No	0	1
Agricultural	3815	2015-09-25	“Female”	25-29	Married	“Individual”	none	Yes	No	No	No	Yes	No	No	Yes		Yes	3		0	0	“Revisit”	No	1	0
Agricultural	2015	2015-04-23	“Male”	30-34	Married	“Group”	none	Yes	No	No	No	No	No	No	Yes		Yes			50	0	“Revisit”	No	0	1
Agricultural	5216	2016-04-23	“Female”	25-29	Widowed	“Group”	none	Yes	No	No	No	No	No	Yes	Yes		Yes			44	0	“Revisit”	No	0	1
Agricultural	6315	2015-11-30	“Male”	20-24	Single	“Group”	student	Yes	No	No	No	Yes	Yes	No	No	STI/HIV	Yes			100	0	“Revisit”	No	0	1
Agricultural	1115	2016-04-21	“Female”	20-24	Single	“Individual”	farmer, environmentalist	Yes	Yes	Yes	No	Yes	Yes	Yes	Yes		Yes		1	0	0	“Revisit”	No	1	0
Agricultural	5615	2015-11-19	“Male”	25-29	Single	“Individual”	none	Yes	No	No	No	No	Yes	No	No		Yes			46	0	“Revisit”	No	0	1
Agricultural	10415	2015-11-13	“Female”	20-24	Married	“Household”	none	Yes	No	No	No	No	No	Yes	Yes	GSL	Yes			28	0	“Revisit”	No	0	1
Agricultural	16315	2015-09-21	“Female”	13-19	Single	“Individual”	none	Yes	No	No	No	Yes	Yes	Yes	Yes		Yes			33	0	“Revisit”	No	0	1
Agricultural	1016	2016-01-24	“Male”	25-29	Single	“Individual”	farmer, fisher	Yes	No	No	Yes	Yes	No	No	Yes		Yes			24	0	“Revisit”	No	0	1
Agricultural	315	2015-04-15	“Female”	25-29	Married	“Individual”	none	Yes	No	No	No	No	Yes	No	Yes		Yes		2	0	0	“Revisit”	No	1	0
Agricultural	3315	2015-05-22	“Female”	35-39	Single	“Individual”	sex worker	Yes	No	No	No	No	No	Yes	Yes		Yes			96	0	“Revisit”	No	0	1
Agricultural	11716	2016-04-04	“Female”	20-24	Single	“Individual”	farmer, environmentalist	Yes	No	No	No	Yes	Yes	Yes	Yes	NUTRITION	Yes			0	0	“Revisit”	No	0	0
Agricultural	915	2015-05-14	“Male”	20-24	Married	“Household”	fisher, environmental	Yes	No	No	No	No	No	No	No		No			12	0	“Revisit”	No	0	1
Agricultural	17015	2015-09-24	“Male”	25-29	Married	“Individual”	none	Yes	No	No	No	Yes	Yes	Yes	Yes		Yes			0	0	“Revisit”	No	0	0
Agricultural	3116	2016-02-23	“Female”	25-29	Single	“Group”	none	Yes	No	No	No	Yes	Yes	Yes	Yes		Yes			0	0	“Revisit”	No	0	0
Agricultural	10215	2015-07-08	“Female”	30-34	Married	“Individual”	none	Yes	No	No	No	No	No	Yes	Yes		Yes			0	0	“Revisit”	Yes	0	0
Agricultural	16815	2015-09-24	“Male”	25-29	Married	“Household”	none	Yes	No	No	No	Yes	Yes	Yes	Yes		Yes			0	0	“Revisit”	No	0	0
Agricultural	2115	2016-02-16	“Female”	25-29	Single	“Individual”	sex worker	Yes	No	No	No	No	No	No	Yes		Yes			15	0	“Revisit”	No	0	1
Agricultural	1116	2016-04-05	“Female”	30-34	Single	“Individual”	environmental	Yes	Yes	Yes	No	No	No	Yes	Yes		Yes			30	0	“Revisit”	No	0	1
Agricultural	1915	2015-08-16	“Female”	20-24	Married	“Individual”	farmer, fisher, environ	Yes	Yes	Yes	No	Yes	Yes	Yes	Yes		Yes			30	1	“Revisit”	Yes	0	1
Agricultural	11015	2015-07-22	“Male”	25-29	Single	“Individual”	none	Yes	No	No	No	No	No	No	No		Yes			30	0	“Revisit”	No	0	1
Agricultural	1715	2015-05-09	“Male”	35-39	Married	“Household”	Boda boda	Yes	No	No	No	Yes	No	Yes	Yes		Yes			20	0	“Revisit”	No	0	1
Agricultural	115	2016-03-05	“Female”	35-39	Widowed	“Individual”	farmer, environmentalist	Yes	Yes	Yes	No	Yes	Yes	Yes	Yes		Yes			30	0	“Revisit”	No	0	1
Agricultural	1816	2016-01-17	“Female”	20-24	Single	“Group”	none	Yes	No	No	No	No	No	Yes	Yes		Yes			28	0	“Revisit”	No	0	1
Agricultural	8415	2015-10-29	“Female”	40+	Married	“Individual”	none	Yes	No	No	No	No	No	No	Yes		Yes			0	0	“Revisit”	Yes	0	0
Agricultural	8515	2015-10-29	“Female”	20-24	Married	“Individual”	none	Yes	No	No	No	No	No	No	Yes	DRUG ABUSE	Yes			0	0	“Revisit”	Yes	0	0
Agricultural	13916	2016-03-18	“Female”	35-39	Single	“Group”	none	Yes	No	No	No	No	No	Yes	Yes		Yes			30	0	“Revisit”	No	0	1
Agricultural	1615	2016-05-18	“Female”	25-29	Married	“Individual”	environmental	Yes	Yes	Yes	Yes	Yes	Yes	Yes	Yes		Yes			144	0	“Revisit”	No	0	1
Agricultural	8615	2015-10-29	“Female”	20-24	Married	“Individual”	none	Yes	No	No	No	Yes	No	No	No		Yes			0	0	“Revisit”	Yes	0	0
Agricultural	8715	2015-10-29	“Female”	20-24	Single	“Individual”	sex worker	Yes	No	No	No	No	Yes	No	Yes		Yes			0	0	“Revisit”	Yes	0	0
Agricultural	115	2015-05-28	“Female”	35-39	Married	“Group”	none	No	No	No	No	Yes	No	No	Yes		Yes			100	0	“Revisit”	No	0	1
Agricultural	815	2015-04-18	“Female”	20-24	Single	“Individual”	sex worker	Yes	No	No	No	No	No	No	Yes		Yes			144	0	“Revisit”	No	0	1
Agricultural	4215	2015-08-05	“Female”	35-39	Married	“Household”	none	Yes	Yes	No	No	Yes	Yes	Yes	Yes		No			24	0	“New”	No	0	1
Agricultural	9315	2015-11-06	“Female”	20-24	Married	“Individual”	none	Yes	No	No	No	No	No	No	No	CONDOM	Yes			15	0	“Revisit”	No	0	1
Agricultural	315	2015-05-05	“Female”	20-24	Single	“Household”	sex worker	Yes	No	No	No	Yes	No	Yes	Yes		Yes			15	0	“Revisit”	No	0	1
Agricultural	1715	2015-09-14	“Female”	20-24	Single	“Individual”	farmer, environmentalist	Yes	Yes	Yes	No	Yes	Yes	Yes	Yes		Yes			20	0	“Revisit”	No	0	1
Agricultural	10415	2015-11-14	“Female”	20-24	Single	“Individual”	student	Yes	No	No	No	No	No	Yes	Yes		Yes			3	0	“Revisit”	No	0	1
Agricultural	20915	2016-04-28	“Female”	25-29	Married	“Individual”	environmental	Yes	No	No	Yes	Yes	Yes	Yes	Yes		Yes			0	0	“Revisit”	Yes	0	0
Agricultural	6715	2015-08-12	“Female”	20-24	Married	“Individual”	none	Yes	Yes	Yes	No	No	No	Yes	Yes		Yes			3	0	“New”	No	0	1
Agricultural	10715	2015-07-16	“Female”	25-29	Married	“Individual”	none	Yes	No	No	No	No	No	Yes	Yes		Yes			0	0	“Revisit”	Yes	0	0
Agricultural	1415	2015-09-08	“Female”	20-24	Married	“Individual”	farmer, environmentalist	Yes	Yes	Yes	No	Yes	Yes	Yes	Yes		Yes			0	2	“Revisit”	No	0	0
Agricultural	7615	2015-09-29	“Female”	25-29	Married	“Household”	none	Yes	No	No	No	Yes	No	No	Yes		Yes			0	0	“New”	No	0	0
Agricultural	6416	2016-03-01	“Female”	20-24	Married	“Household”	fisher	Yes	No	No	No	Yes	Yes	Yes	Yes		Yes			0	0	“Revisit”	No	0	0
Agricultural	7415	2015-09-05	“Male”	35-39	Single	“Individual”	farmer, fisher	Yes	No	No	No	No	No	No	Yes		Yes		1	0	0	“Revisit”	No	1	0
Agricultural	5915	2015-12-04	“Female”	20-24	Single	“Individual”	sex worker	Yes	No	No	No	No	No	No	No		Yes			10	0	“Revisit”	No	0	1
Agricultural	8115	2015-09-21	“Male”	30-34	Married	“Individual”	none	Yes	No	No	No	No	No	No	Yes		Yes			10	0	“Revisit”	No	0	1
Agricultural	11715	2015-12-19	“Male”	13-19	Single	“Group”	none	Yes	No	No	No	No	No	No	No	STI/HIV	Yes			3	0	“Revisit”	No	0	1
Agricultural	5015	2015-07-09	“Female”	35-39	Single	“Individual”	sex worker	Yes	No	No	No	No	No	No	Yes	'	Yes			15	0	“Revisit”	No	0	1
Agricultural	316	2016-03-03	“Female”	30-34	Married	“Individual”	farmer, environmentalist	Yes	Yes	Yes	No	Yes	Yes	Yes	Yes		Yes			30	0	“Revisit”	No	0	1
Agricultural	10615	2015-11-21	“Male”	40+	Married	“Individual”	none	Yes	No	No	No	No	No	No	No		Yes			9	0	“Revisit”	No	0	1
Agricultural	515	2015-12-07	“Female”	35-39	Single	“Individual”	sex worker	Yes	No	No	No	No	No	No	Yes		Yes			20	0	“Revisit”	No	0	1
Agricultural	8415	2015-06-26	“Female”	25-29	Single	“Individual”	environmental	Yes	No	No	No	No	No	No	Yes		Yes			0	2	“New”	No	0	0
Agricultural	115	2015-04-17	“Male”	30-34	Married	“Household”	none	Yes	No	No	No	No	No	No	Yes		Yes			144	0	“Revisit”	No	0	1
Agricultural	2815	2015-05-20	“Male”	40+	Widowed	“Group”	Boda boda	Yes	No	No	No	Yes	No	No	Yes		Yes			32	0	“Revisit”	No	0	1
Agricultural	21115	2015-12-21	“Female”	30-34	Married	“Group”	fisher	No	No		No	Yes	Yes	Yes	Yes		Yes			0	0		No	0	0
Agricultural	915	2015-04-18	“Female”	25-29	Widowed	“Individual”	sex worker	Yes	No	No	No	No	No	No	Yes		Yes			144	0	“Revisit”	No	0	1
Agricultural	1815	2016-01-13	“Female”	20-24	Married	“Group”	none	Yes	No	No	No	Yes	Yes	Yes	Yes		No			0	0	“Revisit”	No	0	0
Agricultural	3015	2015-10-16	“Male”	35-39	Married	“Individual”	environmental	Yes	Yes	Yes	Yes	Yes	Yes	Yes	Yes		Yes			30	0	“Revisit”	No	0	1
Agricultural	5515	2015-08-14	“Female”	40+	Married	“Individual”	none	Yes	No	No	No	No	No	No	Yes		No			12	0	“New”	No	0	1
Agricultural	3116	2016-01-23	“Male”	25-29	Single	“Individual”	none	Yes	No	No	No	No	No	No	Yes		Yes			10	0	“Revisit”	No	0	1
Agricultural	6315	2015-08-10	“Female”	35-39	Married	“Individual”	farmer	Yes	No	No	Yes	Yes	Yes	Yes	Yes	KITCHEN GARDEN	No		1	0	0	“Revisit”	No	1	0
Agricultural	615	2016-04-18	“Female”	20-24	Single	“Individual”	none	Yes	No	No	No	No	No	Yes	Yes		Yes			43	0	“Revisit”	No	0	1
Agricultural	915	2015-04-22	“Male”	30-34	Married	“Individual”	environmental	Yes	No	No	No	No	No	No	Yes		Yes			80	0	“Revisit”	No	0	1
Agricultural	115	2015-06-08	“Female”	30-34	Single	“Individual”	sex worker	Yes	No	No	No	No	No	No	Yes		Yes			15	0	“Revisit”	No	0	1
Agricultural	3015	2015-07-26	“Male”	35-39	Single	“Individual”	Boda boda	Yes	No	No	No	No	No	No	No		Yes			10	0	“Revisit”	No	0	1
Agricultural	9116	2016-01-22	“Male”	40+	Single	“Individual”	none	Yes	No	No	No	No	No	No	Yes		Yes			20	0	“Revisit”	No	0	1
Agricultural	4015	2015-07-21	“Female”	25-29	Married	“Household”	farmer	Yes	No	No	No	Yes	No	Yes	No		Yes		1	0	0	“Revisit”	No	1	0
Agricultural	315	2015-04-13	“Male”	20-24	Married	“Individual”	environmental	Yes	No	No	No	No	No	No	Yes		Yes			80	0	“Revisit”	No	0	1
Agricultural	7516	2016-05-09	“Female”	20-24	Married	“Individual”	none	Yes	No	No	No	Yes	Yes	Yes	Yes		No			0	0	“New”	Yes	0	0
Agricultural	2215	2015-05-27	“Female”	35-39	Married	“Group”	none	Yes	No	No	No	Yes	No	Yes	Yes		Yes			6	0	“Revisit”	No	0	1
Agricultural	5515	2015-07-10	“Female”	25-29	Married	“Household”	none	Yes	No	No	No	Yes	No	No	Yes		Yes			28	0	“Revisit”	No	0	1
Agricultural	2015	2015-12-16	“Female”	25-29	Married	“Individual”	none	Yes	Yes	Yes	No	Yes	Yes	Yes	Yes		Yes			30	0	“Revisit”	No	0	1
Agricultural	7015	2015-08-08	“Male”	20-24	Single	“Individual”	none	Yes	No	No	Yes	No	No	No	Yes		Yes			10	0	“New”	No	0	1
Agricultural	2615	2015-08-17	“Female”	25-29	Married	“Group”	environmental	Yes	No	No	Yes	Yes	No	Yes	Yes		Yes			39	0	“Revisit”	No	0	1
Agricultural	10715	2016-04-15	“Male”	35-39	Married	“Individual”	none	Yes	No	No	No	No	Yes	Yes	Yes	tb	Yes			3	0	“Revisit”	No	0	1
Agricultural	10316	2016-03-22	“Female”	25-29	Married	“Household”	none	Yes	No	No	No	Yes	Yes	Yes	Yes		Yes			0	0	“New”	No	0	0
Agricultural	4415	2015-07-03	“Female”	25-29	Single	“Group”	Boda boda	Yes	No	No	No	No	No	No	Yes		Yes			6	0	“Revisit”	No	0	1
Agricultural	19715	2015-12-15	“Male”	20-24	Single	“Group”	Boda boda	No	No	No	No	Yes	Yes	Yes	Yes		Yes			0	0			0	0
Agricultural	12816	2016-01-15	“Female”	25-29	Married	“Individual”	none	Yes	No	No	No	No	No	No	No	VMMC	Yes			3	0	“Revisit”	No	0	1
Agricultural	4115	2015-08-05	“Female”	30-34	Married	“Individual”	none	Yes	No	No	No	Yes	No	No	Yes		No			24	0	“New”	No	0	1
Agricultural	715	2015-11-11	“Male”	30-34	Married	“Individual”	farmer, fisher, environ	Yes	Yes	Yes	Yes	Yes	Yes	Yes	Yes		Yes			10	0	“Revisit”	No	0	1
Agricultural	2016	2016-01-09	“Female”	25-29	Married	“Household”	farmer, fisher, environ	Yes	Yes	Yes	No	Yes	Yes	Yes	Yes		Yes			30	0	“Revisit”	No	0	1
Agricultural	2215	2015-10-14	“Male”	35-39	Married	“Individual”	environmental	Yes	Yes	No	Yes	Yes	Yes	Yes	Yes		Yes			20	0	“Revisit”	No	0	1
Agricultural	8716	2016-03-18	“Male”	35-39	Married	“Individual”	none	Yes	No	No	Yes	Yes	Yes	Yes	Yes		Yes			0	0	“Revisit”	No	0	0
Agricultural	8215	2015-10-29	“Female”	13-19	Single	“Individual”	none	Yes	No	Yes	No	Yes	No	No	Yes	EXCLUSIVE BREAST FEEDING	Yes			0	0	“Revisit”	No	0	0
Agricultural	14615	2015-09-09	“Female”	20-24	Single	“Individual”	none	Yes	No	No	No	Yes	Yes	Yes	Yes		Yes			45	0	“Revisit”	No	0	1
Agricultural	1015	2015-07-12	“Female”	13-19	Married	“Household”	none	Yes	No	No	No	Yes	No	No	No		Yes			0	2	“Revisit”	No	0	0
Agricultural	1215	2015-04-26	“Female”	25-29	Married	“Household”	farmer	Yes	Yes	No	No	No	No	No	Yes		Yes		3	0	0	“Revisit”	No	1	0
Agricultural	3215	2015-05-12	“Female”	35-39	Married	“Individual”	none	Yes	No	No	No	No	No	No	Yes		Yes			16	0	“Revisit”	No	0	1
Agricultural	3715	2015-09-14	“Female”	20-24	Single	“Individual”	environmental	Yes	No	No	Yes	Yes	Yes	Yes	Yes		Yes			0	2	“Revisit”	No	0	0
Agricultural	916	2016-04-12	“Male”	25-29	Married	“Individual”	none	Yes	No	No	No	Yes	Yes	Yes	No		Yes			40	0	“Revisit”	No	0	1
Agricultural	1015	2015-07-17	“Male”	40+	Married	“Individual”	Boda boda	Yes	No	No	No	No	No	No	No		Yes			10	0	“Revisit”	No	0	1
Agricultural	5315	2016-05-20	“Male”	25-29	Single	“Individual”	environmental	Yes	No	Yes	Yes	Yes	Yes	Yes	Yes		Yes			28	0	“Revisit”	No	0	1
Agricultural	116	2016-01-02	“Female”	35-39	Widowed	“Individual”	farmer, environmentalist	Yes	Yes	Yes	Yes	Yes	No	Yes	Yes	STI/HIV	Yes			30	0	“Revisit”	No	0	1
Agricultural	4915	2015-08-10	“Female”	40+	Married	“Individual”	environmental	Yes	Yes	No	No	Yes	Yes	Yes	Yes		No			12	0	“Revisit”	No	0	1
Agricultural	16016	2016-05-07	“Male”	20-24	Single	“Individual”	none	Yes	Yes	Yes	Yes	Yes	Yes	Yes	Yes	GSL	Yes			30	0	“Revisit”	No	0	1
Agricultural	5115	2015-07-16	“Male”	30-34	Single	“Individual”	farmer	Yes	No	No	No	Yes	No	Yes	Yes		Yes			30	0	“Revisit”	No	0	1
Agricultural	5915	2015-07-16	“Female”	20-24	Single	“Individual”	sex worker	Yes	No	No	No	No	No	No	No		Yes			10	0	“Revisit”	No	0	1
Agricultural	215	2015-04-20	“Female”	30-34	Single	“Household”	none	Yes	No	No	No	No	No	No	Yes		Yes		2	0	0	“Revisit”	No	1	0
Agricultural	5515	2015-07-15	“Female”	25-29	Single	“Group”	none	Yes	No	No	No	No	No	No	Yes		Yes			0	0	“New”	No	0	0
Agricultural	18515	2015-10-10	“Male”	25-29	Single	“Group”	none	Yes	No	No	No	Yes	Yes	Yes	Yes		Yes			45	0	“Revisit”	No	0	1
Agricultural	9316	2016-05-23	“Female”	13-19	Single	“Individual”	none	No	Yes	Yes	Yes	Yes	Yes	Yes	Yes		No			0	0	“Revisit”	Yes	0	0
Agricultural	8515	2015-09-27	“Male”	25-29	Married	“Individual”	none	Yes	No	No	No	No	No	No	Yes		Yes			20	0	“New”	No	0	1
Agricultural	9015	2015-10-16	“Female”	35-39	Married	“Individual”	environmental	Yes	No	No	No	Yes	Yes	Yes	Yes		Yes			0	0	“Revisit”	Yes	0	0
Agricultural	1315	2015-04-18	“Male”	20-24	Married	“Group”	none	Yes	No	No	No	No	No	No	Yes		Yes			56	0	“New”	No	0	1
Agricultural	2415	2015-04-25	“Male”	40+	Married	“Group”	Boda boda	Yes	No	No	No	No	No	No	Yes		Yes			30	0	“Revisit”	No	0	1
Agricultural	16215	2015-10-16	“Female”	35-39	Married	“Individual”	none	No	No	No	No	No	No	No	Yes		No			0	0	“Revisit”	Yes	0	0
Agricultural	2116	2016-01-20	“Male”	25-29	Married	“Individual”	farmer	Yes	No	No	No	Yes	Yes	Yes	Yes		Yes			0	0	“New”	No	0	0
Agricultural	8915	2015-07-24	“Female”	25-29	Single	“Group”	sex worker	Yes	No	No	No	No	No	Yes	Yes	BCC	Yes			0	0	“Revisit”	No	0	0
Agricultural	13915	2015-09-04	“Female”	35-39	Married	“Individual”	none	No	No	No	No	No	No	Yes	Yes		No			0	0	“Revisit”	No	0	0
Agricultural	11316	2016-04-05	“Female”	25-29	Married	“Individual”	none	Yes	No	No	No	Yes	Yes	Yes	Yes		Yes			0	0	“Revisit”	No	0	0
Agricultural	2915	2015-05-21	“Female”	25-29	Married	“Household”	none	Yes	No	No	No	No	No	No	No		Yes		1	0	0	“Revisit”	No	1	0
Agricultural	2816	2016-02-16	“Female”	30-34	Single	“Group”	sex worker	Yes	No	No	No	No	No	No	Yes		Yes			28	0	“Revisit”	No	0	1
Agricultural	215	2015-07-06	“Female”	20-24	Single	“Individual”	none	Yes	No	No	No	No	No	Yes	Yes		Yes			25	0	“Revisit”	No	0	1
Agricultural	2815	2015-09-10	“Female”	25-29	Single	“Individual”	sex worker	Yes	No	No	No	No	No	No	Yes		Yes			5	0	“Revisit”	No	0	1
Agricultural	10916	2016-04-02	“Female”	40+	Married	“Household”	farmer	Yes	No	No	No	Yes	Yes	Yes	Yes		Yes			0	0	“Revisit”	No	0	0
Agricultural	1015	2015-04-28	“Male”	30-34	Married	“Group”	none	No	No	No	No	Yes	No	No	Yes		Yes			144	0	“Revisit”	No	0	1
Agricultural	14016	2016-02-25	“Female”	30-34	Single	“Household”	none	Yes	No	No	No	No	No	Yes	Yes		Yes			3	0	“Revisit”	No	0	1
Agricultural	1815	2015-10-02	“Male”	20-24	Single	“Group”	none	Yes	No	No	No	Yes	No	No	No	DRUG ABUSE	Yes			144	0	“Revisit”	No	0	1
Agricultural	8915	2015-06-26	“Male”	20-24	Single	“Group”	none	Yes	No	No	No	Yes	No	No	Yes		Yes			14	0	“Revisit”	No	0	1
Agricultural	10315	2015-12-06	“Male”	25-29	Married	“Individual”	environmental	Yes	No	No	Yes	Yes	Yes	Yes	Yes		Yes			72	0	“Revisit”	No	0	1
Agricultural	116	2016-04-20	“Female”	35-39	Widowed	“Individual”	farmer, environmentalist	Yes	Yes	Yes	No	Yes	Yes	Yes	Yes		Yes		1	0	0	“Revisit”	No	1	0
Agricultural	3115	2015-11-15	“Male”	25-29	Single	“Individual”	none	Yes	No	No	No	No	No	No	Yes		Yes			20	0	“Revisit”	No	0	1
Agricultural	11916	2016-04-09	“Female”	30-34	Married	“Household”	none	Yes	No	No	No	Yes	Yes	Yes	Yes		Yes			0	0	“Revisit”	Yes	0	0
Agricultural	6915	2015-09-20	“Female”	30-34	Widowed	“Individual”	sex worker	Yes	No	No	No	Yes	No	No	No	STI/HIV	Yes			0	20	“New”	No	0	0
Agricultural	2915	2015-11-19	“Male”	25-29	Married	“Individual”	farmer, fisher, environ	Yes	Yes	Yes	Yes	Yes	Yes	Yes	Yes		Yes			20	0	“Revisit”	No	0	1
Agricultural	515	2015-04-18	“Male”	30-34	Married	“Group”	none	No	No	No	No	No	No	No	No		Yes			144	0	“Revisit”	No	0	1
Agricultural	23215	2015-12-05	“Male”	40+	Married	“Household”	none	Yes	No	No	No	Yes	Yes	Yes	Yes		Yes			0	0	“Revisit”	No	0	0
Agricultural	1016	2016-04-18	“Male”	30-34	Married	“Group”	none	Yes	No	No	No	Yes	No	No	No	DRUG ABUSE	No			144	0	“Revisit”	No	0	1
Agricultural	7215	2015-06-10	“Female”	30-34	Married	“Individual”	none	No	No	No	No	No	No	No	Yes		No			0	0	“New”	Yes	0	0
Agricultural	4415	2015-08-12	“Female”	25-29	Married	“Individual”	none	Yes	Yes	No	No	Yes	No	Yes	Yes		Yes		1	0	0	“Revisit”	No	1	0
Agricultural	5015	2015-11-13	“Female”	35-39	Single	“Individual”	sex worker	Yes	No	No	No	No	No	No	Yes		Yes			40	0	“Revisit”	No	0	1
Agricultural	7015	2015-07-15	“Male”	35-39	Married	“Individual”	Boda boda	Yes	No	No	No	No	No	No	No	'	Yes			30	0	“Revisit”	No	0	1
Agricultural	9615	2015-10-29	“Female”	13-19	Married	“Individual”	environmental	Yes	No	Yes	Yes	Yes	Yes	Yes	Yes		Yes			0	0		No	0	0
Agricultural	1215	2015-11-09	“Female”	20-24	Single	“Individual”	sex worker	Yes	No	No	No	No	No	No	Yes		No			20	0	“Revisit”	No	0	1
Agricultural	5115	2015-06-20	“Female”	30-34	Single	“Individual”	sex worker	Yes	No	No	No	No	No	No	Yes		Yes			127	0	“Revisit”	No	0	1
Agricultural	9915	2015-07-01	“Female”	13-19	Married	“Individual”	none	No	No	No	No	No	No	No	Yes		No			0	0	“Revisit”	Yes	0	0
Agricultural	3215	2015-05-26	“Male”	25-29	Single	“Individual”	environmental	Yes	No	No	No	No	No	No	Yes		Yes			96	0	“Revisit”	No	0	1
Agricultural	7915	2016-01-15	“Female”	25-29	Married	“Household”	environmental	Yes	Yes	Yes	Yes	Yes	Yes	Yes	Yes		Yes			0	2	“Revisit”	No	0	0
Agricultural	2116	2016-01-08	“Male”	40+	Married	“Household”	farmer, fisher, environ	Yes	Yes	Yes	No	Yes	Yes	Yes	Yes		Yes			30	0	“Revisit”	No	0	1
Agricultural	1015	2015-06-16	“Female”	20-24	Single	“Individual”	environmental	Yes	No	No	No	No	No	Yes	Yes	Councelling, HIV	Yes			30	0	“Revisit”	No	0	1
Agricultural	13716	2016-03-18	“Female”	20-24	Single	“Group”	none	Yes	No	No	No	No	No	No	Yes		Yes			30	0	“Revisit”	No	0	1
Agricultural	12316	2016-01-03	“Female”	20-24	Single	“Group”	fisher	Yes	No	No	Yes	Yes	No	Yes	Yes		Yes			3	0	“Revisit”	No	0	1
Agricultural	2015	2015-10-02	“Male”	25-29	Single	“Group”	none	Yes	No	No	No	Yes	No	No	No	DRUG ABUSE	Yes			100	0	“Revisit”	No	0	1
Agricultural	9015	2016-04-12	“Male”	25-29	Married	“Individual”	none	Yes	No	No	No	Yes	Yes	No	Yes		Yes			50	0	“Revisit”	No	0	1
Agricultural	7515	2015-09-10	“Male”	20-24	Single	“Individual”	none	Yes	Yes	No	No	No	No	Yes	Yes		Yes			15	0	“Revisit”	No	0	1
Agricultural	815	2015-04-24	“Male”	35-39	Married	“Household”	Boda boda	Yes	No	No	No	No	No	No	Yes		Yes			15	0	“Revisit”	No	0	1
Agricultural	3415	2015-06-19	“Female”	30-34	Married	“Household”	farmer	Yes	No	No	No	Yes	No	Yes	Yes		No		1	0	1	“Revisit”	No	1	0
Agricultural	10015	2015-11-03	“Male”	35-39	Married	“Individual”	farmer	Yes	No	No	No	Yes	Yes	Yes	Yes	IGA	Yes			25	0	“New”	No	0	1
Agricultural	6515	2015-08-14	“Female”	30-34	Single	“Individual”	farmer	Yes	No	No	No	Yes	Yes	Yes	Yes	KITCHEN GARDEN	No			1	0	“Revisit”	No	0	1
Agricultural	12816	2016-01-26	“Male”	30-34	Married	“Individual”	none	Yes	No	No	No	No	No	No	Yes		Yes			12	0	“Revisit”	No	0	1
Agricultural	915	2015-04-28	“Male”	30-34	Married	“Individual”	none	Yes	No	No	No	No	No	No	Yes		Yes			144	0	“Revisit”	No	0	1
Agricultural	1815	2015-10-05	“Female”	35-39	Married	“Individual”	farmer, environmentalist	Yes	Yes	Yes	No	Yes	Yes	Yes	Yes		Yes			30	2	“Revisit”	No	0	1
Agricultural	5815	2015-06-03	“Male”	35-39	Married	“Individual”	Boda boda	Yes	No	No	No	No	No	No	Yes		Yes			12	0	“Revisit”	No	0	1
Agricultural	9215	2015-11-07	“Female”	20-24	Single	“Individual”	environmental	Yes	No	No	No	No	Yes	No	Yes		Yes			10	0	“Revisit”	No	0	1
Agricultural	16315	2015-11-04	“Male”	35-39	Married	“Individual”	none	No	No	No	No	No	No	Yes	Yes	IMMUNAZITION	No			0	0	“Revisit”	Yes	0	0
Agricultural	16316	2016-05-17	“Female”	25-29	Married	“Individual”	none	Yes	Yes	Yes	Yes	Yes	Yes	Yes	Yes	GSL	Yes			12	0	“Revisit”	No	0	1
Agricultural	15315	2015-09-14	“Female”	25-29	Married	“Household”	none	Yes	No	No	No	Yes	Yes	Yes	Yes		Yes			0	0	“New”	No	0	0
Agricultural	17915	2015-11-18	“Male”	20-24	Married	“Group”	none	Yes	Yes	Yes	No	No	No	Yes	Yes		Yes			0	0	“Revisit”	No	0	0
Agricultural	1315	2015-11-04	“Female”	25-29	Single	“Individual”	environmental	Yes	Yes	Yes	No	Yes	Yes	Yes	Yes		Yes			0	0	“Revisit”	No	0	0
Agricultural	515	2015-06-27	“Female”	20-24	Single	“Individual”	sex worker	Yes	No	No	No	No	No	No	Yes		Yes	1		0	0	“Revisit”	No	1	0
Agricultural	2215	2015-05-11	“Female”	25-29	Married	“Household”	none	Yes	No	No	No	No	No	No	No		Yes			0	0	“Revisit”	No	0	0
Agricultural	9216	2016-01-07	“Female”	25-29	Single	“Individual”	sex worker	Yes	No	No	No	No	No	No	Yes		Yes			10	0	“Revisit”	No	0	1
Agricultural	14015	2015-09-04	“Male”	25-29	Married	“Group”	none	Yes	No	No	No	Yes	Yes	Yes	Yes		Yes			30	0	“Revisit”	No	0	1
Agricultural	4715	2015-06-03	“Female”	30-34	Married	“Household”	none	Yes	Yes	No	No	No	No	Yes	Yes		Yes			30	0	“Revisit”	No	0	1
Agricultural	10715	2016-05-16	“Female”	25-29	Single	“Individual”	sex worker	Yes	No	No	No	No	No	No	Yes		Yes			20	0	“Revisit”	No	0	1
Agricultural	11216	2016-03-13	“Female”	25-29	Married	“Individual”	farmer	Yes	No	No	No	Yes	Yes	Yes	Yes		Yes	1		0	0	“New”	No	1	0
Agricultural	22015	2015-11-16	“Female”	20-24	Single	“Individual”	none	Yes	No	No	No	Yes	Yes	Yes	Yes		Yes			15	0	“Revisit”	No	0	1
Agricultural	5815	2015-07-09	“Male”	35-39	Single	“Individual”	none	Yes	No	No	No	No	No	No	Yes	'	Yes			10	0	“Revisit”	No	0	1
Agricultural	5315	2015-08-13	“Female”	35-39	Married	“Individual”	fisher, environmental	Yes	No	No	Yes	Yes	Yes	No	No		No			24	0	“New”	No	0	1
Agricultural	3815	2016-03-18	“Male”	20-24	Single	“Individual”	farmer, environmentalist	Yes	Yes	Yes	No	Yes	Yes	Yes	Yes		Yes			30	0	“Revisit”	No	0	1
Agricultural	7315	2015-06-12	“Female”	20-24	Single	“Individual”	none	No	No	No	No	No	No	No	No		No			0	0	“New”	Yes	0	0
Agricultural	9015	2015-07-25	“Male”	30-34	Married	“Group”	none	Yes	No	No	No	No	No	Yes	Yes		Yes			0	0	“Revisit”	No	0	0
Agricultural	10315	2015-12-05	“Male”	30-34	Married	“Group”	Boda boda	Yes	No	No	No	No	No	Yes	Yes		Yes			28	0	“Revisit”	No	0	1
Agricultural	17015	2015-11-10	“Female”	20-24	Married	“Individual”	none	Yes	No	No	No	No	No	No	Yes		No			0	0	“Revisit”	No	0	0
Agricultural	17215	2015-11-10	“Female”	20-24	Married	“Individual”	none		No	No	No	No	No	Yes	Yes		No			0	0	“Revisit”	No	0	0
Agricultural	7915	2015-09-16	“Male”	30-34	Married	“Individual”	none	Yes	No	No	No	No	No	Yes	Yes		Yes			12	0	“Revisit”	No	0	1
Agricultural	11815	2015-12-19	“Male”	20-24	Single	“Group”	none	Yes	No	No	No	No	No	No	No	STI/HIV	Yes			3	0	“Revisit”	No	0	1
Agricultural	715	2015-05-20	“Female”	25-29	Married	“Household”	none	Yes	No	No	No	Yes	No	Yes	Yes	Councelling	Yes			0	0	“Revisit”	Yes	0	0
Agricultural	9816	2016-03-21	“Male”	20-24	Single	“Individual”	none	Yes	No	No	No	Yes	Yes	Yes	Yes		Yes			9	0	“Revisit”	No	0	1
Agricultural	18715	2015-11-18	“Male”	40+	Married	“Group”	none	Yes	No	No	No	No	No	Yes	Yes	VCT	Yes			30	0	“Revisit”	No	0	1
Agricultural	2315	2015-06-08	“Female”	25-29	Married	“Household”	none	Yes	No	No	No	Yes	No	No	Yes		Yes			0	0	“Revisit”	No	0	0
Agricultural	10115	2015-11-07	“Male”	25-29	Married	“Individual”	none	No	No	No	No	No	No	No	No	GSL	Yes			34	0	“Revisit”	No	0	1
Agricultural	14416	2016-02-26	“Male”	40+	Widowed	“Individual”	none	Yes	No	No	No	No	No	Yes	Yes	T.B	Yes			6	0	“Revisit”	No	0	1
Agricultural	3015	2016-04-16	“Female”	20-24	Widowed	“Individual”	none	Yes	No	No	No	Yes	No	No	Yes	HIV	Yes		1	0	1	“Revisit”	No	1	0
Agricultural	2815	2015-05-07	“Female”	20-24	Single	“Individual”	none	Yes	No	No	No	No	No	No	No	BCC	Yes			12	0	“Revisit”	No	0	1
Agricultural	2515	2015-05-14	“Male”	25-29	Married	“Individual”	none	Yes	No	No	No	No	No	No	No		Yes			13	0	“Revisit”	No	0	1
Agricultural	416	2016-03-05	“Female”	30-34	Married	“Individual”	farmer, environmentalist	Yes	Yes	Yes	Yes	Yes	Yes	Yes	Yes		Yes			30	0	“Revisit”	No	0	1
Agricultural	6615	2015-07-28	“Male”	20-24	Single	“Group”	none	Yes	No	No	No	Yes	No	Yes	Yes		Yes			15	0	“New”	No	0	1
Agricultural	1815	2015-05-01	“Female”	40+	Single	“Individual”	none	Yes	No	No	No	No	No	No	Yes		Yes			30	0	“Revisit”	No	0	1
Agricultural	6215	2015-08-06	“Female”	25-29	Married	“Individual”	farmer, environmentalist	Yes	No	No	Yes	Yes	No	Yes	Yes		No			0	5	“New”	No	0	0
Agricultural	6115	2015-12-13	“Female”	30-34	Married	“Individual”	none	Yes	Yes	Yes		No	No	Yes	Yes		Yes		1	0	0	“Revisit”	No	1	0
Agricultural	10815	2015-11-20	“Male”	20-24	Single	“Individual”	student	No	No	Yes	No	No	No	No	Yes	IGA	Yes			10	0	“Revisit”	No	0	1
Agricultural	1616	2016-01-17	“Female”	20-24	Single	“Group”	none	Yes	No	No	No	No	No	Yes	Yes		Yes			28	0	“Revisit”	No	0	1
Agricultural	2516	2016-02-15	“Male”	25-29	Single	“Individual”	none	Yes	No	No	No	No	No	Yes	Yes		Yes			0	0	“Revisit”	No	0	0
Agricultural	3915	2015-11-11	“Male”	20-24	Married	“Individual”	none	Yes	No	No	Yes	Yes	Yes	Yes	Yes	MALARIA	Yes			14	0	“Revisit”	No	0	1
Agricultural	21715	2015-11-15	“Female”	25-29	Married	“Household”	none	Yes	No	No	No	No	Yes	Yes	Yes		Yes			0	0	“Revisit”	No	0	0
Agricultural	5415	2015-05-26	“Female”	25-29	Single	“Individual”	sex worker	Yes	No	No	No	No	No	No	Yes		Yes			86	0	“Revisit”	No	0	1
Agricultural	8215	2015-10-14	“Female”	30-34	Single	“Individual”	farmer	Yes	No	No	No	Yes	Yes	Yes	Yes	KITCHEN GARDEN	No			30	0	“Revisit”	No	0	1
Agricultural	7415	2015-09-29	“Female”	25-29	Married	“Individual”	none	Yes	No	No	No	Yes	No	No	Yes		Yes			0	0	“New”	No	0	0
Agricultural	116	2016-04-10	“Female”	25-29	Single	“Individual”	student	Yes	No	No	No	Yes	No	No	Yes	HIV	Yes			50	0	“Revisit”	No	0	1
Agricultural	11915	2015-12-29	“Female”	20-24	Single	“Individual”	none	No	No	No	No	No	No	No	Yes	IGM	No			11	0	“New”	No	0	1
Agricultural	3715	2015-06-11	“Female”	20-24	Single	“Group”	farmer, fisher, environ	Yes	No	No	Yes	Yes	No	Yes	Yes		No			0	2	“New”	No	0	0
Agricultural	3416	2016-02-02	“Female”	30-34	Married	“Individual”	none	Yes	No	No	No	Yes	Yes	Yes	Yes		Yes			0	0	“Revisit”	No	0	0
Agricultural	6315	2016-03-25	“Male”	40+	Single	“Individual”	Boda boda	Yes	No	No	Yes	No	No	No	Yes		Yes			10	0	“Revisit”	No	0	1
Agricultural	8115	2015-10-27	“Male”	25-29	Married	“Individual”	none	No	No	No	No	Yes	Yes	No	Yes	DRUG ABUSE	Yes			0	0	“Revisit”	Yes	0	0
Agricultural	6615	2015-10-03	“Female”	40+	Widowed	“Individual”	sex worker	Yes	No	No	No	No	No	No	No		Yes			20	0	“Revisit”	No	0	1
Agricultural	10215	2015-11-11	“Male”	20-24	Single	“Individual”	Boda boda	Yes	No	No	No	No	No	Yes	Yes	GSL	Yes			20	0	“Revisit”	No	0	1
Agricultural	9615	2016-03-13	“Female”	35-39	Single	“Individual”	sex worker	Yes	No	No	No	No	No	No	Yes		Yes			15	0	“Revisit”	No	0	1
Agricultural	3815	2015-08-03	“Female”	35-39	Married	“Individual”	farmer	Yes	Yes	Yes	No	Yes	No	No	Yes		Yes			24	0	“Revisit”	No	0	1
Agricultural	24615	2015-12-22	“Male”	25-29	Single	“Group”	Boda boda	Yes	No	No	No	Yes	Yes	Yes	Yes		Yes			15	0	“Revisit”	No	0	1
Agricultural	1116	2016-01-18	“Male”	25-29	Married	“Group”	none	Yes	No	No	No	Yes	Yes	Yes	Yes		Yes			20	0	“Revisit”	No	0	1
Agricultural	1915	2015-12-25	“Female”	35-39	Married	“Individual”	farmer, environmentalist	Yes	No	No	Yes	Yes	Yes	Yes	Yes		Yes			0	10	“Revisit”	No	0	0
Agricultural	7615	2015-08-14	“Female”	30-34	Single	“Individual”	sex worker	Yes	No	No	No	No	No	No	Yes	'	Yes			10	0	“Revisit”	No	0	1
Agricultural	14516	2016-02-26	“Male”	25-29	Married	“Individual”	none	Yes	No	No	No	Yes	Yes	Yes	Yes		Yes			9	0	“Revisit”	No	0	1
Agricultural	2415	2015-07-09	“Female”	25-29	Married	“Household”	none	Yes	Yes	Yes	No	Yes	No	Yes	Yes		Yes		1	0	0	“Revisit”	No	1	0
Agricultural	8915	2015-11-12	“Female”	40+	Widowed	“Individual”	farmer	Yes	No	No	No	Yes	Yes	Yes	Yes		No			0	1	“Revisit”	No	0	0
Agricultural	10715	2015-11-13	“Female”	20-24	Married	“Individual”	environmental	Yes	No	Yes	Yes	Yes	Yes	Yes	Yes		No			0	0		Yes	0	0
Agricultural	515	2015-04-19	“Male”	35-39	Married	“Group”	Boda boda	Yes	No	No	No	No	No	No	Yes		Yes			144	0	“Revisit”	No	0	1
Agricultural	10415	2015-12-05	“Male”	40+	Widowed	“Group”	Boda boda	Yes	No	No	No	No	No	Yes	Yes		Yes			28	0	“Revisit”	No	0	1
Agricultural	5015	2015-06-08	“Male”	30-34	Married	“Household”	none	Yes	No	No	No	No	No	No	No		Yes			33	0	“Revisit”	No	0	1
Agricultural	5915	2015-11-13	“Female”	20-24	Single	“Individual”	sex worker	Yes	No	No	No	No	No	No	No		Yes			30	0	“Revisit”	No	0	1
Agricultural	4815	2015-08-10	“Male”	30-34	Single	“Individual”	none	Yes	No	No	No	No	No	No	No		Yes			30	0	“Revisit”	No	0	1
Agricultural	10515	2015-11-13	“Male”	25-29	Married	“Household”	none	Yes	No	No	No	No	No	No	Yes	STI/HIV	Yes			40	0	“Revisit”	No	0	1
Agricultural	9115	2015-11-14	“Female”	30-34	Married	“Individual”	farmer	Yes	No	No	No	Yes	Yes	Yes	Yes	handwash	No		1	0	0	“Revisit”	No	1	0
Agricultural	5615	2016-03-10	“Female”	30-34	Single	“Individual”	sex worker	Yes	No	No	No	No	No	No	Yes		Yes			10	0	“Revisit”	No	0	1
Agricultural	216	2016-01-06	“Male”	13-19	Single	“Individual”	Boda boda	No	No	No	No	Yes	Yes	Yes	Yes	VCT	Yes			0	0	“Revisit”	No	0	0
Agricultural	9515	2015-10-17	“Female”	20-24	Single	“Individual”	none	Yes	No	Yes	No	No	No	No	Yes		Yes			23	0	“Revisit”	No	0	1
Agricultural	4615	2015-07-11	“Female”	25-29	Widowed	“Individual”	farmer	Yes	No	No	No	Yes	Yes	Yes	Yes		Yes		1	0	0	“New”	No	1	0
Agricultural	915	2015-06-13	“Male”	40+	Married	“Household”	environmental	Yes	No	No	No	No	No	Yes	Yes	Councelling, HIV	Yes			30	0	“Revisit”	No	0	1
Agricultural	7116	2016-03-09	“Female”	13-19	Single	“Group”	none	Yes	No	No	No	Yes	Yes	Yes	Yes		Yes			12	0	“Revisit”	No	0	1
Agricultural	9215	2015-12-17	“Female”	25-29	Married	“Household”	farmer	Yes	No	No		No	Yes	Yes	Yes		Yes	1		0	1	“New”	No	1	0
Agricultural	115	2015-11-16	“Female”	35-39	Widowed	“Individual”	farmer, fisher, environ	Yes	Yes	Yes	Yes	Yes	Yes	Yes	Yes		Yes			10	0	“Revisit”	No	0	1
Agricultural	5815	2015-05-27	“Female”	20-24	Single	“Individual”	none	Yes	No	No	No	No	No	No	No		Yes			0	0	“Revisit”	Yes	0	0
Agricultural	6916	2016-01-13	“Female”	13-19	Single	“Individual”	student	No	No	No	Yes	Yes	Yes	Yes	Yes		Yes			1	0	“Revisit”	No	0	1
Agricultural	7715	2016-03-10	“Female”	35-39	Married	“Group”	none	Yes	No	No	No	Yes	Yes	No	Yes		Yes			50	0	“Revisit”	No	0	1
Agricultural	10915	2015-07-16	“Female”	20-24	Married	“Individual”	none	Yes	No	No	No	No	No	No	Yes		No			0	0	“New”	Yes	0	0
Agricultural	1015	2015-09-05	“Male”	25-29	Single	“Individual”	none	Yes	No	No	No	Yes	Yes	Yes	Yes		Yes			30	0	“Revisit”	No	0	1
Agricultural	7815	2015-09-10	“Male”	25-29	Single	“Individual”	student	No	No	No	No	No	No	Yes	Yes	DRUG ABUSE	Yes			3	0	“Revisit”	No	0	1
Agricultural	4315	2016-02-08	“Male”	30-34	Single	“Individual”	Boda boda	Yes	No	No	No	No	No	No	Yes		Yes			0	20	“Revisit”	No	0	0
Agricultural	1515	2015-08-07	“Female”	25-29	Single	“Individual”	farmer, fisher, environ	Yes	Yes	Yes	No	Yes	Yes	Yes	Yes		Yes			30	2	“Revisit”	No	0	1
Agricultural	7415	2015-12-05	“Female”	20-24	Single	“Individual”	sex worker	Yes	No	No	No	No	No	No	Yes		Yes			20	0	“Revisit”	No	0	1
Agricultural	5915	2015-11-18	“Female”	30-34	Married	“Individual”	farmer	Yes	No	No	No	Yes	Yes	Yes	Yes	HYGIENE	No		1	0	0	“Revisit”	No	1	0
Agricultural	1415	2015-04-18	“Male”	20-24	Single	“Group”	student	Yes	No	No	No	No	No	No	Yes		Yes			56	0	“Revisit”	No	0	1
Agricultural	8616	2016-03-18	“Female”	35-39	Married	“Household”	none	Yes	No	No	Yes	Yes	Yes	Yes	Yes		Yes			0	0	“Revisit”	No	0	0
Agricultural	115	2015-08-06	“Female”	35-39	Widowed	“Individual”	farmer, fisher, environ	Yes	Yes	Yes	No	Yes	Yes	Yes	Yes		Yes			30	3	“Revisit”	Yes	0	1
Agricultural	4615	2016-02-08	“Female”	30-34	Single	“Individual”	sex worker	Yes	No	No	No	No	No	No	Yes		Yes			0	10	“Revisit”	No	0	0
Agricultural	5915	2015-07-13	“Female”	30-34	Married	“Individual”	farmer	Yes	No	No	No	Yes	No	Yes	Yes		Yes			10	0	“Revisit”	No	0	1
Agricultural	6615	2015-09-15	“Female”	20-24	Married	“Individual”	none	Yes	No	No	No	Yes	No	No	Yes		Yes			0	0	“New”	No	0	0
Agricultural	1715	2015-12-14	“Female”	35-39	Single	“Individual”	environmental	Yes	Yes	Yes	No	Yes	Yes	Yes	Yes		Yes			30	0	“Revisit”	No	0	1
Agricultural	10515	2015-11-04	“Male”	20-24	Single	“Group”	environmental	Yes	No	No	Yes	Yes	Yes	Yes	Yes		Yes			48	0	“Revisit”	No	0	1
Agricultural	22615	2015-11-18	“Female”	25-29	Married	“Household”	none	Yes	No	No	No	Yes	Yes	Yes	Yes		Yes			0	0	“Revisit”	No	0	0
Agricultural	5115	2016-04-15	“Male”	25-29	Single	“Individual”	none	Yes	No	No	No	No	No	No	Yes		Yes			50	0	“Revisit”	No	0	1
Agricultural	315	2015-04-19	“Male”	25-29	Married	“Group”	Boda boda	Yes	No	No	No	No	No	No	Yes		Yes			21	0	“Revisit”	No	0	1
Agricultural	4715	2016-02-08	“Male”	25-29	Single	“Individual”	none	Yes	No	No	No	No	No	No	Yes		Yes			0	10	“Revisit”	No	0	0
Agricultural	6916	2016-04-18	“Female”	13-19	Married	“Individual”	none	Yes	No	No	No	No	No	Yes	Yes		No			0	0	“New”	Yes	0	0
Agricultural	9716	2016-02-23	“Female”	20-24	Single	“Individual”	environmental	Yes	No	No	No	Yes	Yes	Yes	Yes	GSL	Yes		1	0	0	“Revisit”	No	1	0
Agricultural	1015	2016-03-15	“Female”	20-24	Single	“Individual”	sex worker	Yes	No	No	No	No	No	No	Yes		Yes			10	0	“Revisit”	No	0	1
Agricultural	3815	2015-07-07	“Female”	30-34	Single	“Individual”	sex worker	Yes	No	No	No	No	No	No	Yes	'	Yes			20	0	“Revisit”	No	0	1
Agricultural	5615	2015-11-09	“Female”	30-34	Single	“Individual”	none	Yes	No	No	No	No	No	No	Yes		Yes			10	0	“Revisit”	No	0	1
Agricultural	5815	2015-12-05	“Female”	20-24	Married	“Individual”	none	Yes	Yes	Yes	No	Yes	No	Yes	Yes		Yes		1	0	0	“Revisit”	No	1	0
Agricultural	9815	2015-12-28	“Male”	40+	Married	“Individual”	farmer, fisher	Yes	No	No	No	Yes	Yes	Yes	Yes		Yes			33	0	“Revisit”	No	0	1
Agricultural	21415	2015-12-21	“Female”	20-24	Married	“Group”	fisher	Yes	No	No	Yes	Yes	Yes	Yes	Yes		Yes			0	0	“Revisit”	No	0	0
Agricultural	8415	2015-10-03	“Female”	40+	Married	“Individual”	none	Yes	No	No	No	No	No	Yes	Yes		Yes			1	0	“Revisit”	No	0	1
Agricultural	10716	2016-02-23	“Female”	25-29	Widowed	“Individual”	farmer, environmentalist	Yes	No	No	No	Yes	Yes	Yes	Yes		Yes	1		0	1	“Revisit”	No	1	0
Agricultural	16015	2015-10-16	“Female”	13-19	Married	“Individual”	none	Yes	No	No	No	No	No	No	Yes		No			0	0	“New”	Yes	0	0
Agricultural	2715	2015-06-11	“Male”	13-19	Single	“Individual”	none	Yes	No	No	No	No	No	No	Yes		Yes			30	0	“Revisit”	No	0	1
Agricultural	215	2016-03-28	“Female”	35-39	Married	“Group”	none	Yes	No	No	No	Yes	Yes	No	Yes		Yes			88	0	“Revisit”	No	0	1
Agricultural	1515	2015-07-18	“Female”	30-34	Married	“Household”	none	Yes	No	No	No	Yes	No	No	No		Yes		1	0	0	“Revisit”	No	1	0
Agricultural	5715	2015-11-22	“Female”	25-29	Married	“Individual”	none	Yes	Yes	Yes	No	No	No	Yes	Yes	MALARIA	Yes		2	0	0	“Revisit”	No	1	0
Agricultural	7715	2015-09-10	“Male”	20-24	Single	“Individual”	none	Yes	No	No	No	Yes	Yes	Yes	No		Yes			6	0	“Revisit”	No	0	1
Agricultural	6315	2015-07-15	“Male”	40+	Married	“Group”	none	Yes	No	No	No	Yes	No	No	Yes		Yes			18	0	“Revisit”	No	0	1
Agricultural	2715	2015-05-20	“Male”	30-34	Married	“Group”	Boda boda	Yes	No	No	No	Yes	No	No	Yes		Yes			32	0	“Revisit”	No	0	1
Agricultural	9415	2015-12-12	“Female”	20-24	Single	“Individual”	none	Yes	No	No	No	No	No	No	No		Yes			30	0	“Revisit”	No	0	1
Agricultural	4215	2015-05-19	“Male”	40+	Married	“Individual”	none	Yes	No	No	No	No	No	No	Yes		Yes			50	0	“Revisit”	No	0	1
Agricultural	115	2016-03-19	“Female”	35-39	Married	“Group”	none	Yes	No	No	No	Yes	Yes	No	Yes		Yes			50	0	“Revisit”	No	0	1
Agricultural	2215	2015-08-17	“Female”	25-29	Married	“Group”	environmental	Yes	No	No	No	Yes	No	Yes	Yes		Yes			39	0	“Revisit”	No	0	1
Agricultural	215	2015-04-15	“Female”	20-24	Single	“Individual”	none	Yes	No	No	No	No	No	No	Yes		Yes			144	0	“Revisit”	No	0	1
Agricultural	7115	2015-11-30	“Female”	30-34	Widowed	“Individual”	none	Yes	No	No	No	No	Yes	No	Yes		Yes			100	0	“Revisit”	No	0	1
Agricultural	815	2015-05-22	“Female”	20-24	Single	“Household”	sex worker	Yes	No	No	No	Yes	No	Yes	Yes		Yes			0	0	“Revisit”	No	0	0
Agricultural	8615	2015-10-18	“Female”	30-34	Married	“Individual”	farmer	Yes	No	No	No	Yes	Yes	Yes	Yes	KITCHEN GARDEN	No		1	0	0	“Revisit”	No	1	0
Agricultural	8515	2016-03-26	“Male”	20-24	Single	“Individual”	farmer	Yes	No	No	No	No	Yes	Yes	Yes		Yes			13	0	“Revisit”	No	0	1
Agricultural	1715	2015-05-02	“Female”	20-24	Widowed	“Individual”	sex worker	Yes	No	No	No	Yes	No	No	Yes		Yes			144	0	“Revisit”	No	0	1
Agricultural	1815	2015-11-23	“Female”	35-39	Married	“Individual”	farmer, fisher, environ	Yes	Yes	Yes	Yes	Yes	Yes	Yes	Yes		Yes			30	0	“Revisit”	No	0	1
Agricultural	9015	2016-03-10	“Female”	25-29	Married	“Group”	none	Yes	No	No	No	Yes	Yes	No	Yes		Yes			50	0	“Revisit”	No	0	1
Agricultural	6815	2016-03-08	“Female”	30-34	Single	“Individual”	sex worker	Yes	No	No	No	No	No	No	Yes		Yes			10	0	“Revisit”	No	0	1
Agricultural	9415	2015-07-25	“Female”	35-39	Married	“Group”	none	Yes	No	No	No	No	No	Yes	Yes		Yes			0	0	“Revisit”	No	0	0
Agricultural	14116	2016-03-05	“Male”	30-34	Married	“Individual”	none	Yes	Yes	Yes	Yes	Yes	Yes	Yes	Yes	GSL	Yes			36	0	“Revisit”	No	0	1
Agricultural	3116	2016-01-17	“Female”	30-34	Married	“Individual”	farmer	Yes	No	Yes	No	Yes	Yes	Yes	Yes		No	1		0	0	“Revisit”	No	1	0
Agricultural	1115	2016-05-23	“Female”	20-24	Single	“Individual”	farmer, environmentalist	Yes	Yes	Yes	Yes	Yes	Yes	Yes	Yes		Yes			10	0	“Revisit”	No	0	1
Agricultural	5115	2015-05-26	“Female”	20-24	Single	“Individual”	sex worker	Yes	No	No	No	No	No	No	Yes		Yes			86	0	“Revisit”	No	0	1
Agricultural	4416	2016-02-11	“Male”	25-29	Single	“Group”	none	Yes	No	No	Yes	Yes	Yes	Yes	Yes	BCC	Yes			33	0	“Revisit”	No	0	1
Agricultural	5915	2015-12-08	“Female”	20-24	Single	“Individual”	none	Yes	No	No	No	No	No	No	No		Yes			10	0	“Revisit”	No	0	1
Agricultural	9916	2016-03-21	“Male”	30-34	Married	“Individual”	none	Yes	No	No	No	Yes	Yes	Yes	Yes		Yes			0	0	“New”	No	0	0
Agricultural	8416	2016-03-15	“Male”	30-34	Married	“Individual”	none	Yes	No	No	Yes	Yes	Yes	Yes	Yes		Yes			12	0	“Revisit”	No	0	1
Agricultural	8116	2016-02-04	“Female”	20-24	Single	“Individual”	farmer, environmentalist	Yes	No	No	No	Yes	Yes	Yes	Yes	NUTRITION	Yes		1	0	1	“Revisit”	No	1	0
Agricultural	5115	2015-06-28	“Female”	13-19	Married	“Individual”	none	Yes	No	No	No	No	Yes	Yes	Yes		Yes			10	0	“Revisit”	No	0	1
Agricultural	2115	2015-05-27	“Female”	40+	Widowed	“Group”	none	Yes	No	No	No	Yes	No	Yes	Yes		Yes			6	0	“Revisit”	No	0	1
Agricultural	9915	2015-10-30	“Female”	20-24	Single	“Group”	student	No	No	No	No	No	No	No	No	IGA	No			6	2	“New”	No	0	1
Agricultural	4715	2015-05-18	“Male”	20-24	Single	“Household”	none	Yes	No	No	No	No	No	No	No		Yes			15	0	“Revisit”	Yes	0	1
Agricultural	815	2015-06-22	“Female”	30-34	Married	“Household”	farmer, environmentalist	Yes	No	No	No	Yes	Yes	Yes	Yes		Yes			48	0	“Revisit”	No	0	1
Agricultural	13416	2016-03-18	“Female”	35-39	Married	“Group”	none	Yes	No	No	No	No	No		Yes		Yes			28	0	“Revisit”	No	0	1
Agricultural	8016	2016-03-13	“Female”	20-24	Married	“Individual”	none	Yes	No	No	No	Yes	Yes	Yes	Yes		Yes			0	0	“Revisit”	No	0	0
Agricultural	1315	2015-05-10	“Male”	40+	Married	“Household”	none	Yes	No	No	No	Yes	No	No	Yes		Yes			40	0	“Revisit”	No	0	1
Agricultural	6215	2015-06-04	“Female”	25-29	Single	“Individual”	sex worker	Yes	No	No	No	No	No	No	Yes		Yes			0	3	“Revisit”	No	0	0
Agricultural	3315	2015-05-15	“Male”	20-24	Married	“Individual”	none	Yes	No	No	No	No	No	No	No		Yes			25	0	“Revisit”	No	0	1
Agricultural	3315	2015-07-07	“Female”	35-39	Single	“Individual”	sex worker	Yes	No	No	No	No	No	No	Yes	'	Yes			10	0	“Revisit”	No	0	1
Agricultural	6215	2015-07-10	“Female”	40+	Widowed	“Group”	none	Yes	No	No	No	No	No	Yes	Yes		Yes			18	0	“Revisit”	No	0	1
Agricultural	4215	2015-05-21	“Female”	35-39	Married	“Individual”	none	Yes	No	Yes	No	No	No	No	Yes		Yes			16	0	“Revisit”	Yes	0	1
Agricultural	17315	2015-10-02	“Male”	25-29	Married	“Individual”	none	Yes	No	No	No	Yes	Yes	Yes	Yes		Yes			0	0	“Revisit”	No	0	0
Agricultural	1115	2015-04-26	“Female”	20-24	Single	“Individual”	none	Yes	No	No	No	No	No	No	Yes		Yes			144	0	“Revisit”	No	0	1
Agricultural	23715	2015-12-09	“Female”	30-34	Married	“Household”	none	Yes	No	No	No	Yes	Yes	Yes	Yes		Yes			0	0	“Revisit”	No	0	0
Agricultural	7016	2016-03-06	“Female”	20-24	Married	“Individual”	none	Yes	No	No	Yes	Yes	Yes	Yes	Yes		Yes			0	0	“Revisit”	No	0	0
Agricultural	8015	2015-10-27	“Female”	35-39	Married	“Individual”	none	Yes	No	No	No	No	No	No	Yes	EXCLUSIVE BREAST FEEDING	Yes			0	0	“Revisit”	Yes	0	0
Agricultural	1015	2015-11-12	“Male”	40+	Single	“Individual”	Boda boda	Yes	No	No	No	No	No	No	Yes		Yes			10	0	“Revisit”	No	0	1
Agricultural	5015	2015-11-11	“Female”	30-34	Married	“Individual”	none	Yes	Yes	Yes	No	Yes	No	Yes	Yes	MALARIA	Yes		2	0	0	“Revisit”	No	1	0
Agricultural	5215	2015-08-12	“Female”	35-39	Married	“Individual”	farmer, environmentalist	Yes	Yes	Yes	No	Yes	Yes	Yes	Yes		No			12	0	“New”	No	0	1
Agricultural	5016	2016-03-17	“Female”	20-24	Married	“Individual”	none	No	No	No	No	No	No	Yes	Yes	CERVICAL SCREENING	No			0	0	“Revisit”	Yes	0	0
Agricultural	18115	2015-11-18	“Male”	30-34	Married	“Group”	none	Yes	No	No	No	Yes	Yes	Yes	Yes		Yes			30	0	“Revisit”	Yes	0	1
Agricultural	5815	2015-09-10	“Female”	30-34	Widowed	“Individual”	none	Yes	No	No	No	No	No	Yes	Yes		Yes			3	2	“Revisit”	No	0	1
Agricultural	1716	2016-01-17	“Female”	13-19	Single	“Group”	none	No	No	No	No	No	No	Yes	Yes		Yes			28	0	“Revisit”	No	0	1
Agricultural	6115	2015-07-20	“Male”	35-39	Married	“Individual”	none	Yes	No	No	No	Yes	No	No	Yes		Yes			15	0	“Revisit”	No	0	1
Agricultural	2116	2016-03-10	“Male”	30-34	Single	“Individual”	farmer	Yes	No	No	No	Yes	Yes	Yes	Yes		Yes			30	0	“Revisit”	No	0	1
Agricultural	10216	2016-01-19	“Female”	30-34	Single	“Individual”	farmer	Yes	No	No	No	No	Yes	Yes	Yes		Yes			0	0		No	0	0
Agricultural	816	2016-03-15	“Female”	30-34	Single	“Individual”	farmer, environmentalist	Yes	No	No	No	Yes	Yes	Yes	Yes		Yes			30	0	“Revisit”	No	0	1
Agricultural	11515	2015-12-19	“Male”	25-29	Single	“Group”	none	Yes	No	No	No	No	No	No	No	STI/HIV	Yes			6	0	“Revisit”	No	0	1
Agricultural	8815	2016-03-16	“Male”	25-29	Single	“Individual”	environmental	Yes	No	No	Yes	Yes	Yes	Yes	Yes		Yes			36	0	“Revisit”	No	0	1
Agricultural	915	2015-12-10	“Female”	25-29	Widowed	“Individual”	sex worker	Yes	No	No	No	Yes	No	No	Yes	STI/HIV	Yes			100	10	“Revisit”	No	0	1
Agricultural	4015	2016-03-19	“Female”	35-39	Single	“Individual”	farmer, environmentalist	Yes	Yes	Yes	No	Yes	Yes	Yes	Yes		Yes			30	0	“Revisit”	No	0	1
Agricultural	1015	2015-11-21	“Female”	25-29	Married	“Household”	none	No	No	Yes	Yes	Yes	Yes	Yes	Yes		Yes		1	0	0	“Revisit”	No	1	0
Agricultural	3015	2015-05-19	“Female”	13-19	Single	“Individual”	none	Yes	No	No	No	No	No	No	Yes		No			5	0	“New”	No	0	1
Agricultural	1815	2015-05-06	“Female”	35-39	Married	“Household”	none	No	No	No	No	No	No	No	Yes		No			0	10	“New”	No	0	0
Agricultural	15115	2015-09-14	“Female”	25-29	Married	“Individual”	none	Yes	No	No	No	Yes	Yes	Yes	Yes		Yes			0	0	“Revisit”	No	0	0
Agricultural	716	2016-03-15	“Female”	25-29	Single	“Individual”	farmer, environmentalist	Yes	Yes	Yes	No	Yes	Yes	Yes	Yes		Yes			30	0	“Revisit”	No	0	1
Agricultural	4915	2015-09-07	“Female”	30-34	Married	“Household”	farmer	Yes	No	No	No	Yes	Yes	Yes	Yes	HANDWASH	No			1	1	“Revisit”	No	0	1
Agricultural	3515	2015-06-24	“Female”	25-29	Married	“Individual”	none	Yes	No	No	No	No	No	Yes	Yes		Yes			0	0	“Revisit”	No	0	0
Agricultural	6315	2015-07-23	“Male”	40+	Married	“Household”	none	Yes	No	No	No	Yes	Yes	No	Yes		Yes			10	0	“New”	No	0	1
Agricultural	2015	2015-06-05	“Male”	25-29	Single	“Individual”	environmental	Yes	No	No	No	Yes	No	No	Yes		Yes			33	0	“Revisit”	No	0	1
Agricultural	6116	2016-04-04	“Female”	25-29	Married	“Group”	none	Yes	No	No	No	Yes	No	Yes	Yes		Yes			0	0	“Revisit”	No	0	0
Agricultural	2215	2015-05-26	“Male”	25-29	Single	“Individual”	Boda boda	Yes	No	No	No	Yes	Yes	Yes	Yes		No			5	0	“New”	No	0	1
Agricultural	3215	2015-06-13	“Male”	40+	Married	“Household”	farmer	Yes	No	No	No	Yes	Yes	Yes	Yes		Yes			30	0	“New”	No	0	1
Agricultural	23615	2015-12-09	“Male”	40+	Married	“Household”	none	Yes	No	No	No	Yes	Yes	Yes	Yes		Yes			0	0	“New”	No	0	0
Agricultural	14716	2016-02-26	“Female”	25-29	Married	“Individual”	none	Yes	No	No	No	Yes	Yes	Yes	Yes		Yes		1	0	0	“Revisit”	No	1	0
Agricultural	715	2015-09-17	“Male”	30-34	Married	“Individual”	farmer, environmentalist	Yes	Yes	Yes	No	Yes	Yes	Yes	Yes		Yes			16	0	“Revisit”	No	0	1
Agricultural	3915	2015-07-21	“Male”	20-24	Single	“Individual”	none	Yes	Yes	Yes	No	Yes	Yes	Yes	Yes		Yes			30	0	“Revisit”	No	0	1
Agricultural	2915	2015-05-06	“Male”	25-29	Single	“Individual”	none	Yes	No	No	No	No	No	No	Yes		Yes			45	0	“Revisit”	No	0	1
Agricultural	2916	2016-01-28	“Male”	40+	Married	“Household”	none	Yes	No	No	No	Yes	Yes	Yes	Yes		Yes			0	0	“Revisit”	No	0	0
Agricultural	3315	2016-03-18	“Male”	20-24	Single	“Individual”	farmer, environmentalist	Yes	Yes	Yes	No	Yes	Yes	Yes	Yes		Yes			30	0	“Revisit”	No	0	1
Agricultural	8515	2015-10-18	“Male”	20-24	Single	“Group”	farmer	Yes	No	No	Yes	Yes	Yes	Yes	Yes		No			0	14	“Revisit”	No	0	0
Agricultural	4115	2015-07-21	“Female”	30-34	Married	“Household”	farmer	Yes	No	No	No	Yes	No	Yes	Yes		Yes		1	0	0	“Revisit”	No	1	0
Agricultural	20116	2016-03-10	“Male”	20-24	Married	“Household”	environmental	Yes	Yes	Yes	Yes	Yes	Yes	Yes	Yes		No			96	0	“New”	No	0	1
Agricultural	4415	2015-06-19	“Female”	20-24	Single	“Group”	none	Yes	No	No	No	Yes	No	No	Yes		Yes			10	0	“New”	No	0	1
Agricultural	716	2016-01-15	“Male”	20-24	Single	“Individual”	environmental	Yes	No	No	Yes	Yes	Yes	Yes	Yes		Yes			64	0	“Revisit”	No	0	1
Agricultural	6516	2016-04-04	“Female”	20-24	Married	“Group”	none	Yes	No	No	No	Yes	No	Yes	Yes		Yes			0	0	“Revisit”	No	0	0
Agricultural	2415	2015-12-15	“Female”	20-24	Married	“Individual”	environmental	Yes	No	No	No	Yes	No	No	Yes		Yes		2	0	0	“Revisit”	No	1	0
Agricultural	1015	2015-08-29	“Female”	13-19	Married	“Individual”	none	Yes	Yes	Yes	No	No	No	Yes	Yes		Yes			24	0	“Revisit”	No	0	1
Agricultural	18015	2015-11-18	“Male”	20-24	Married	“Group”	none	Yes	No	No	No	Yes	Yes	Yes	Yes		Yes			30	0	“Revisit”	No	0	1
Agricultural	6715	2015-07-20	“Male”	35-39	Married	“Individual”	none	Yes	No	No	No	No	No	No	Yes		Yes			18	0	“Revisit”	No	0	1
Agricultural	3815	2015-06-11	“Female”	25-29	Married	“Group”	farmer, fisher, environ	Yes	No	No	Yes	Yes	No	Yes	Yes		No			0	2	“New”	No	0	0
Agricultural	13315	2015-09-01	“Female”	20-24	Single	“Individual”	none	Yes	No	No	No	No	No	No	No		Yes			30	0	“Revisit”	No	0	1
Agricultural	215	2015-11-18	“Female”	25-29	Single	“Individual”	farmer, fisher, environ	Yes	Yes	Yes	Yes	Yes	Yes	Yes	Yes		Yes			30	0	“Revisit”	No	0	1
Agricultural	12016	2016-04-10	“Male”	25-29	Single	“Individual”	student	Yes	No	No	No	Yes	Yes	Yes	Yes		Yes			0	0	“Revisit”	No	0	0
Agricultural	3116	2016-03-18	“Female”	35-39	Married	“Group”	farmer	Yes	No	No	No	Yes	No	No	Yes		Yes			28	0	“Revisit”	No	0	1
Agricultural	1015	2015-11-18	“Male”	25-29	Married	“Individual”	none	Yes	No	No	No	No	No	Yes	Yes		Yes			30	0	“Revisit”	Yes	0	1
Agricultural	5515	2015-06-03	“Female”	25-29	Single	“Individual”	sex worker	Yes	No	No	No	No	No	No	Yes		Yes			40	0	“Revisit”	No	0	1
Agricultural	17515	2015-10-04	“Male”	30-34	Married	“Individual”	none	Yes	No	No	No	Yes	Yes	Yes	No		Yes			0	0	“Revisit”	No	0	0
Agricultural	2916	2016-02-16	“Female”	20-24	Single	“Group”	sex worker	Yes	No	No	No	No	No	Yes	Yes		Yes			28	0	“Revisit”	No	0	1
Agricultural	816	2016-01-13	“Male”	40+	Widowed	“Group”	none	Yes	No	No	No	No	No	Yes	Yes		Yes			30	0	“Revisit”	No	0	1
Agricultural	5216	2016-02-17	“Female”	25-29	Married	“Household”	none	Yes	No	No	Yes	Yes	Yes	Yes	Yes		Yes			0	0	“Revisit”	No	0	0
Agricultural	1616	2016-02-10	“Male”	40+	Married	“Group”	Boda boda	Yes	No	No	No	No	No	Yes	Yes		Yes			28	0	“Revisit”	No	0	1
Agricultural	3015	2015-09-16	“Male”	35-39	Single	“Individual”	Boda boda	Yes	No	No	No	No	No	No	Yes		Yes			10	0	“Revisit”	No	0	1
Agricultural	1015	2015-12-02	“Female”	25-29	Single	“Individual”	environmental	Yes	Yes	Yes	No	Yes	Yes	Yes	Yes		Yes			30	0	“Revisit”	No	0	1
Agricultural	14116	2016-02-25	“Female”	25-29	Married	“Individual”	none	Yes	No	No	No	Yes	Yes	Yes	Yes	STI	Yes			6	0	“Revisit”	No	0	1
Agricultural	3715	2015-07-17	“Female”	20-24	Single	“Individual”	sex worker	Yes	No	No	No	No	No	No	No		Yes			0	9	“Revisit”	No	0	0
Agricultural	3115	2015-05-26	“Female”	20-24	Married	“Household”	none	Yes	No	No	No	No	No	No	No		Yes			0	0	“Revisit”	Yes	0	0
Agricultural	21915	2015-11-16	“Female”		Married	“Household”	none	Yes	No	No	No	Yes	Yes	Yes	Yes		Yes			0	0	“Revisit”	No	0	0
Agricultural	14916	2016-03-30	“Male”	25-29	Married	“Individual”	none	Yes	Yes	Yes	Yes	Yes	Yes	Yes	Yes	GSL	Yes			25	0	“Revisit”	No	0	1
Agricultural	415	2015-12-04	“Female”	35-39	Widowed	“Individual”	environmental	Yes	Yes	Yes	No	Yes	Yes	Yes	Yes		Yes			30	0	“Revisit”	No	0	1
Agricultural	23015	2015-12-04	“Male”	20-24	Single	“Individual”	none	Yes	No	No	No	Yes	Yes	Yes	Yes		Yes			30	0	“Revisit”	No	0	1
Agricultural	20515	2015-12-17	“Female”	35-39	Married	“Group”	fisher	Yes	No	No	Yes	Yes	Yes	Yes	Yes		Yes			0	0	“Revisit”	No	0	0
Agricultural	516	2016-02-11	“Female”	20-24	Single	“Individual”	student	Yes	No	No	No	No	No	No	Yes	HIV	No			0	0	“New”	No	0	0
Agricultural	3615	2015-05-27	“Male”	40+	Married	“Group”	farmer	Yes	No	No	Yes	Yes	Yes	Yes	No		Yes			16	0	“Revisit”	No	0	1
Agricultural	5615	2015-07-24	“Male”	25-29	Single	“Individual”	none	Yes	No	No	No	Yes	No	No	Yes		Yes			30	0	“Revisit”	No	0	1
Agricultural	4815	2015-08-15	“Female”	20-24	Single	“Individual”	none	Yes	No	No	No	Yes	No	No	Yes	STI/HIV	Yes			100	0	“Revisit”	No	0	1
Agricultural	2915	2015-05-19	“Male”	35-39	Married	“Group”	none	No	No	No	No	Yes	No	No	No		Yes			6	0	“New”	No	0	1
Agricultural	25115	2015-12-23	“Male”	20-24	Single	“Group”	Boda boda	Yes	No	No	No	Yes	Yes	Yes	Yes		Yes			12	0	“Revisit”	No	0	1
Agricultural	6015	2015-06-30	“Female”	30-34	Married	“Household”	none	Yes	No	No	No	No	No	Yes	Yes		Yes			25	0	“Revisit”	No	0	1
Agricultural	11816	2016-04-07	“Male”	35-39	Married	“Individual”	farmer, environmentalist	Yes	No	No	No	Yes	Yes	Yes	Yes		Yes			30	0	“Revisit”	No	0	1
Agricultural	2415	2015-06-17	“Female”	20-24	Married	“Household”	none	Yes	No	No	No	Yes	No	No	Yes		Yes		2	0	0	“Revisit”	No	1	0
Agricultural	4815	2015-08-05	“Male”	25-29	Single	“Individual”	farmer	Yes	No	No	No	Yes	Yes	Yes	Yes		No			30	0	“Revisit”	No	0	1
Agricultural	3415	2015-12-06	“Male”	13-19	Single	“Individual”	environmental	Yes	Yes	Yes	No	Yes	Yes	Yes	Yes		Yes			30	0	“Revisit”	No	0	1
Agricultural	6415	2015-07-15	“Male”	40+	Married	“Group”	none	Yes	No	No	No	Yes	No	No	Yes		Yes			18	0	“Revisit”	No	0	1
Agricultural	716	2016-01-05	“Female”	25-29	Married	“Individual”	none	Yes	No	No	Yes	Yes	Yes	Yes	Yes		Yes			0	0	“New”	No	0	0
Agricultural	2315	2015-05-10	“Female”	20-24	Married	“Household”	none	Yes	No	No	No	No	No	No	Yes		Yes			0	10	“Revisit”	No	0	0
Agricultural	9715	2016-03-21	“Female”	35-39	Single	“Individual”	sex worker	Yes	No	No	No	No	No	No	Yes		Yes			15	0	“Revisit”	No	0	1
Agricultural	5215	2015-07-01	“Female”	30-34	Single	“Individual”	sex worker	Yes	No	No	No	No	No	Yes	Yes		Yes			14	0	“Revisit”	No	0	1
Agricultural	15915	2015-09-20	“Female”	25-29	Married	“Individual”	none	Yes	No	No	No	Yes	Yes	Yes	Yes		Yes			0	0	“Revisit”	No	0	0
Agricultural	18815	2015-11-18	“Female”	20-24	Married	“Individual”	none	Yes	No	No	No	No	No	Yes	Yes	VCT	Yes			0	0	“New”	No	0	0
Agricultural	11715	2015-12-17	“Male”	20-24	Single	“Individual”	none	Yes	No	No	No	No	Yes	No	Yes		No			10	0	“Revisit”	No	0	1
Agricultural	115	2015-04-19	“Male”	30-34	Married	“Individual”	Boda boda	Yes	No	No	No	No	No	No	Yes		Yes			36	0	“Revisit”	No	0	1
Agricultural	7716	2016-03-04	“Male”	20-24	Single	“Individual”	farmer	Yes	No	No	No	Yes	Yes	No	No		Yes			50	0	“Revisit”	No	0	1
Agricultural	5615	2015-09-26	“Male”	20-24	Single	“Individual”	farmer	Yes	No	No	Yes	Yes	Yes	Yes	Yes		Yes			30	0	“Revisit”	No	0	1
Agricultural	9116	2016-01-03	“Female”	30-34	Married	“Individual”	farmer	Yes	No	No	No	Yes	Yes	Yes	Yes		Yes	1		0	0	“Revisit”	No	1	0
Agricultural	10416	2016-03-22	“Male”	20-24	Single	“Individual”	none	Yes	No	No	No	Yes	Yes	Yes	Yes		Yes			12	0	“Revisit”	No	0	1
Agricultural	10716	2016-03-22	“Female”	20-24	Married	“Individual”	student	Yes	No	No	No	Yes	Yes	Yes	Yes		Yes			0	0	“New”	No	0	0
Agricultural	4915	2015-06-18	“Female”	30-34	Single	“Individual”	sex worker	Yes	No	No	No	Yes	No	Yes	Yes		Yes			27	0	“Revisit”	No	0	1
Agricultural	115	2015-04-11	“Male”	35-39	Married	“Individual”	environmental	Yes	No	No	No	No	Yes	No	Yes		Yes			80	0	“Revisit”	No	0	1
Agricultural	1315	2015-06-22	“Male”	25-29	Single	“Individual”	environmental	Yes	No	No	No	No	No	Yes	Yes		Yes			30	0	“Revisit”	No	0	1
Agricultural	615	2015-06-27	“Male”	25-29	Single	“Individual”	Boda boda	Yes	No	No	No	No	No	No	Yes		Yes			30	0	“Revisit”	No	0	1
Agricultural	815	2015-04-24	“Female”	30-34	Married	“Household”	none	Yes	No	No	No	No	No	No	Yes		Yes			72	0	“Revisit”	No	0	1
Agricultural	1215	2015-12-10	“Female”	20-24	Single	“Individual”	none	Yes	No	No	No	No	No	No	Yes		Yes			20	0	“Revisit”	No	0	1
Agricultural	115	2016-05-13	“Female”	35-39	Widowed	“Individual”	farmer, environmentalist	Yes	Yes	No	Yes	Yes	Yes	Yes	Yes		Yes			10	0	“Revisit”	No	0	1
Agricultural	4615	2015-06-01	“Male”	35-39	Married	“Household”	none	Yes	No	No	No	No	No	No	No		Yes			30	0	“Revisit”	No	0	1
Agricultural	5915	2015-07-03	“Female”	30-34	Single	“Group”	sex worker	Yes	No	No	No	No	No	Yes	Yes		Yes			14	0	“Revisit”	No	0	1
Agricultural	3015	2015-12-25	“Female”	25-29	Married	“Individual”	farmer, environmentalist	Yes	Yes	Yes	Yes	Yes	Yes	Yes	Yes		Yes		1	0	0	“Revisit”	No	1	0
Agricultural	19915	2015-12-15	“Male”	20-24	Married	“Group”	Boda boda	No	No	No	No	Yes	Yes	Yes	Yes		Yes			0	0	“Revisit”	No	0	0
Agricultural	7715	2015-11-18	“Female”	35-39	Married	“Individual”	none	Yes	No	No	No	No	No	No	Yes		Yes			40	0	“Revisit”	No	0	1
Agricultural	6115	2015-07-16	“Female”	30-34	Single	“Individual”	sex worker	Yes	No	No	No	No	No	No	No		Yes			20	0	“Revisit”	No	0	1
Agricultural	5115	2016-04-20	“Female”	35-39	Single	“Individual”	none	Yes	No	No	No	No	No	Yes	Yes		Yes			43	0	“Revisit”	No	0	1
Agricultural	715	2015-12-11	“Male”	30-34	Married	“Individual”	environmental	Yes	Yes	Yes	No	Yes	Yes	Yes	Yes		Yes			30	0	“Revisit”	No	0	1
Agricultural	2016	2016-02-05	“Female”	25-29	Married	“Household”	farmer, environmentalist	Yes	Yes	Yes	Yes	Yes	Yes	Yes	Yes		Yes			10	0	“Revisit”	No	0	1
Agricultural	4115	2015-08-10	“Female”	25-29	Married	“Individual”	none	Yes	Yes	No	No	Yes	No	Yes	Yes		Yes		1	0	0	“Revisit”	No	1	0
Agricultural	1315	2015-04-28	“Male”	40+	Married	“Group”	none	Yes	No	No	No	No	No	No	Yes		Yes			144	0	“Revisit”	No	0	1
Agricultural	2915	2015-06-10	“Female”	25-29	Married	“Household”	none	Yes	No	No	No	Yes	No	No	Yes		Yes		2	0	0	“Revisit”	No	1	0
Agricultural	3215	2015-06-23	“Male”	30-34	Married	“Individual”	none	Yes	No	No	No	No	No	No	No		Yes			6	0	“Revisit”	No	0	1
Agricultural	5816	2016-02-20	“Female”	25-29	Married	“Individual”	none	Yes	No	No	No	Yes	No	No	Yes		Yes	3		0	0	“Revisit”	No	1	0
Agricultural	8715	2015-10-12	“Male”	25-29	Married	“Group”	environmental	Yes	No	No	No	Yes	Yes	Yes	Yes		Yes			36	0	“New”	No	0	1
Agricultural	15116	2016-03-13	“Female”	25-29	Married	“Individual”	none	Yes	No	No	No	No	No	No	Yes		Yes			3	0	“Revisit”	Yes	0	1
Agricultural	9315	2015-12-13	“Female”	35-39	Single	“Individual”	sex worker	Yes	No	No	No	No	Yes	No	No		Yes			10	0	“Revisit”	No	0	1
Agricultural	7215	2015-12-13	“Female”	25-29	Widowed	“Individual”	farmer	Yes	No	No	No	Yes	Yes	Yes	Yes	NUTRITION	Yes		1	0	0	“Revisit”	No	1	0
Agricultural	8715	2015-07-24	“Male”	30-34	Married	“Individual”	none	Yes	No	No	No	No	No	No	No		Yes			40	0	“Revisit”	No	0	1
Agricultural	1915	2015-05-06	“Female”	35-39	Widowed	“Household”	none	No	No	No	No	Yes	No	No	Yes		No			0	10	“New”	No	0	0
Agricultural	15415	2015-10-15	“Female”	13-19	Single	“Individual”	none	No	No	No	No	No	No	No	No		No			0	0	“Revisit”	Yes	0	0
Agricultural	8315	2015-10-29	“Female”	20-24	Single	“Individual”	none	Yes	No	No	No	Yes	No	No	Yes	EXCLUSIVE BREAST FEEDING	No			0	0	“Revisit”	No	0	0
Agricultural	5815	2015-10-07	“Male”	35-39	Single	“Individual”	none	Yes	No	No	No	No	No	No	Yes		Yes			40	0	“Revisit”	No	0	1
Agricultural	20015	2016-03-10	“Female”	13-19	Married	“Household”	environmental	Yes	Yes	Yes	Yes	Yes	Yes	Yes	Yes		No			0	0	“New”	No	0	0
Agricultural	3115	2015-12-14	“Male”	25-29	Single	“Individual”	environmental	Yes	No	No	Yes	Yes	Yes	Yes	Yes		Yes			48	0	“Revisit”	No	0	1
Agricultural	515	2016-03-12	“Female”	35-39	Single	“Individual”	farmer, environmentalist	Yes	Yes	Yes	No	Yes	Yes	Yes	Yes		Yes			30	0	“Revisit”	No	0	1
Agricultural	4915	2015-07-16	“Male”	30-34	Married	“Household”	farmer	Yes	No	No	No	Yes	Yes	Yes	Yes	Kitchen garden	No	1		0	1	“Revisit”	No	1	0
Agricultural	2515	2015-05-11	“Female”	20-24	Married	“Household”	none	Yes	No	No	No	Yes	No	No	No		No		1	0	0	“Revisit”	No	1	0
Agricultural	4716	2016-02-11	“Male”	25-29	Single	“Group”	none	Yes	No	No	Yes	Yes	Yes	Yes	Yes		Yes			9	0	“Revisit”	No	0	1
Agricultural	10915	2015-12-19	“Male”	13-19	Single	“Group”	none	Yes	No	No	No	No	No	No	No	STI/HIV	Yes			6	0	“Revisit”	No	0	1
Agricultural	15016	2016-03-12	“Female”	35-39	Married	“Individual”	none	Yes	No	No	No	No	No	Yes	Yes	STI	Yes			3	0	“Revisit”	No	0	1
Agricultural	4615	2015-05-18	“Male”	25-29	Single	“Household”	none	Yes	No	No	No	No	No	No	No		Yes			15	0	“Revisit”	Yes	0	1
Agricultural	9515	2015-07-25	“Female”	35-39	Married	“Group”	none	Yes	No	No	No	No	No	Yes	Yes		Yes			0	0	“Revisit”	No	0	0
Agricultural	9515	2015-12-12	“Female”	25-29	Single	“Individual”	none	Yes	No	No	No	No	No	No	No		Yes			40	0	“Revisit”	No	0	1
Agricultural	315	2015-06-09	“Female”	35-39	Widowed	“Individual”	environmental	Yes	No	No	No	No	No	Yes	Yes	F.P	Yes			30	0	“Revisit”	No	0	1
Agricultural	2815	2015-05-14	“Male”	30-34	Married	“Individual”	none	Yes	No	No	No	No	No	No	No		Yes			15	0	“Revisit”	No	0	1
Agricultural	5715	2015-07-07	“Female”	25-29	Married	“Individual”	none	Yes	No	No	No	No	No	No	Yes		No			0	0	“Revisit”	No	0	0
Agricultural	3715	2016-05-10	“Female”	20-24	Single	“Individual”	environmental	Yes	No	No	Yes	Yes	Yes	Yes	Yes	HIV AND AIDS	Yes			15	0	“Revisit”	No	0	1
Agricultural	5115	2016-02-10	“Female”	20-24	Single	“Individual”	sex worker	Yes	No	No	No	No	No	No	Yes		Yes			10	0	“Revisit”	No	0	1
Agricultural	2115	2015-08-18	“Female”	25-29	Single	“Individual”	sex worker	Yes	No	No	No	No	No	No	Yes		Yes			144	0	“Revisit”	No	0	1
Agricultural	5015	2015-07-07	“Female”	25-29	Married	“Individual”	none	Yes	Yes	Yes	No	No	No	No	No		No			0	0	“New”	No	0	0
Agricultural	4915	2015-07-13	“Male”	30-34	Married	“Household”	farmer, environmentalist	Yes	No	No	No	Yes	No	Yes	Yes		No			48	0	“New”	No	0	1
Agricultural	20315	2015-12-17	“Female”	20-24	Married	“Group”	fisher	Yes	No	No	Yes	Yes	Yes	Yes	Yes		Yes			0	0		No	0	0
Agricultural	20215	2015-12-17	“Female”	25-29	Married	“Group”	fisher	Yes	No	No	Yes	Yes	Yes	Yes	Yes		Yes			0	0		No	0	0
Agricultural	20015	2015-12-17	“Female”	25-29	Married	“Group”	fisher	Yes	No	No	Yes	Yes	Yes	Yes	Yes		Yes			0	0		No	0	0
Agricultural	20715	2015-12-17	“Female”	25-29	Widowed	“Group”	fisher	Yes	No	No	Yes	Yes	Yes	Yes	Yes		Yes			0	0		No	0	0
Agricultural	3215	2015-06-24	“Male”	25-29	Single	“Individual”	none	Yes	No	No	No	Yes	No	No	Yes		Yes			40	0	“Revisit”	No	0	1
Agricultural	10315	2016-05-08	“Female”	35-39	Single	“Individual”	sex worker	Yes	No	No	No	No	No	No	Yes		Yes			30	0	“Revisit”	No	0	1
Agricultural	2415	2015-11-05	“Female”	25-29	Single	“Individual”	environmental	Yes	Yes	Yes	Yes	Yes	Yes	Yes	Yes		Yes			5	0	“Revisit”	No	0	1
Agricultural	515	2015-12-23	“Male”	20-24	Single	“Individual”	fisher	Yes	No	No	Yes	Yes	No	No	Yes	STI/HIV	Yes			17	0	“Revisit”	No	0	1
Agricultural	20115	2015-12-17	“Female”	25-29	Married	“Group”	fisher	Yes	No	No	Yes	Yes	Yes	Yes	Yes		Yes			0	0	“Revisit”	No	0	0
Agricultural	3215	2015-06-18	“Male”	20-24	Single	“Individual”	fisher, environmental	Yes	No	No	No	Yes	No	No	Yes		No			15	0	“New”	No	0	1
Agricultural	1915	2016-03-28	“Female”	25-29	Married	“Individual”	none	Yes	No	No	No	No	No	Yes	Yes		Yes		1	0	0	“Revisit”	No	1	0
Agricultural	18215	2015-11-18	“Male”	25-29	Married	“Group”	none	Yes	No	No	No	Yes	Yes	Yes	Yes		Yes			30	0	“Revisit”	No	0	1
Agricultural	8315	2015-06-26	“Male”	20-24	Single	“Group”	environmental	Yes	No	No	No	No	No	No	Yes		Yes			18	0	“New”	No	0	1
Agricultural	1615	2015-04-29	“Male”	25-29	Single	“Individual”	none	Yes	No	No	No	No	No	No	No		Yes			144	0	“Revisit”	No	0	1
Agricultural	4715	2015-06-16	“Male”	40+	Married	“Group”	fisher	Yes	No	No	Yes	No	No	No	No		Yes			50	0	“Revisit”	No	0	1
Agricultural	5215	2015-07-21	“Female”	30-34	Widowed	“Group”	farmer	Yes	No	No	No	Yes	Yes	Yes	Yes		No		1	0	0	“Revisit”	No	1	0
Agricultural	6815	2015-08-12	“Male”	30-34	Married	“Individual”	none	No	No	No	No	No	Yes	Yes	Yes		Yes			6	0	“Revisit”	No	0	1
Agricultural	7215	2015-09-25	“Female”	20-24	Married	“Individual”	none	Yes	No	No	No	Yes	No	No	Yes		Yes			0	0	“Revisit”	No	0	0
Agricultural	3915	2015-06-11	“Female”	30-34	Widowed	“Group”	farmer, fisher, environ	Yes	No	No	Yes	Yes	No	Yes	Yes		No			0	5	“New”	No	0	0
Agricultural	5615	2015-10-14	“Female”	35-39	Single	“Individual”	sex worker	Yes	No	No	No	No	No	No	Yes		Yes			80	0	“Revisit”	No	0	1
Agricultural	3815	2016-03-26	“Female”	25-29	Married	“Individual”	none	Yes	No	No	No	Yes	Yes	No	Yes		Yes	3		0	0	“Revisit”	No	1	0
Agricultural	11015	2015-12-19	“Male”	20-24	Married	“Group”	none	Yes	No	No	No	No	No	No	No	STI/HIV	Yes			3	0	“Revisit”	No	0	1
Agricultural	8816	2016-03-18	“Male”	25-29	Married	“Individual”	none	Yes	No	No	Yes	Yes	Yes	Yes	Yes		Yes			0	0	“Revisit”	No	0	0
Agricultural	12015	2015-12-19	“Male”	25-29	Married	“Group”	none	Yes	No	No	No	No	No	No	No	STI/HIV	Yes			6	0	“Revisit”	No	0	1
Agricultural	10815	2015-12-19	“Male”	20-24	Single	“Group”	none	Yes	No	No	No	No	No	No	No	STI/HIV	Yes			6	0	“Revisit”	No	0	1
Agricultural	12215	2015-12-19	“Male”	20-24	Single	“Group”	none	Yes	No	No	No	No	No	No	No	STI/HIV	Yes			6	0	“Revisit”	No	0	1
Agricultural	316	2016-01-10	“Male”	30-34	Single	“Group”	none	Yes	No	No	No	No	No	Yes	Yes		Yes			28	0	“Revisit”	No	0	1
Agricultural	4615	2015-07-03	“Male”	25-29	Married	“Group”	environmental	Yes	No	No	No	No	No	No	No		Yes			9	0	“Revisit”	No	0	1
Agricultural	3916	2016-03-04	“Male”	20-24	Married	“Group”	Boda boda	No	No	No	No	Yes	Yes	Yes	Yes		No			0	0	“Revisit”	No	0	0
Agricultural	815	2016-03-22	“Male”	25-29	Single	“Individual”	farmer, fisher	Yes	No	No	No	Yes	Yes	Yes	Yes		Yes			25	0	“Revisit”	No	0	1
Agricultural	5516	2016-04-04	“Female”	20-24	Married	“Group”	none	Yes	No	No	No	Yes	No	Yes	Yes		Yes			0	0	“Revisit”	Yes	0	0
Agricultural	1515	2015-05-03	“Male”	25-29	Single	“Individual”	none	Yes	No	No	No	No	No	No	No		Yes			72	0	“Revisit”	No	0	1
Agricultural	3715	2016-04-23	“Female”	25-29	Single	“Individual”	sex worker	Yes	No	No	No	Yes	No	No	No		Yes			30	0	“Revisit”	No	0	1
Agricultural	115	2015-04-05	“Male”	35-39	Married	“Individual”	Boda boda	Yes	No	No	No	Yes	No	No	Yes		Yes			144	0	“Revisit”	No	0	1
Agricultural	5315	2015-07-07	“Female”	25-29	Single	“Individual”	none	Yes	No	No	No	No	No	No	Yes		Yes			6	0	“Revisit”	No	0	1
Agricultural	215	2015-04-10	“Female”	30-34	Married	“Individual”	none	Yes	No	No	No	No	No	No	Yes		Yes		3	0	0	“Revisit”	No	1	0
Agricultural	8215	2015-12-21	“Male”	30-34	Married	“Individual”	farmer	Yes	No	No	No	Yes	Yes	Yes	Yes		Yes			25	0	“Revisit”	No	0	1
Agricultural	24515	2015-12-21	“Male”	25-29	Married	“Group”	Boda boda	Yes	No	No	No	Yes	Yes	Yes	Yes		Yes			0	0	“New”	No	0	0
Agricultural	1115	2015-06-28	“Male”	30-34	Married	“Household”	farmer, environmentalist	Yes	No	No	No	Yes	No	No	No		Yes			12	1	“Revisit”	No	0	1
Agricultural	1515	2015-05-27	“Female”	30-34	Widowed	“Group”	none	Yes	No	No	No	Yes	No	Yes	Yes		Yes			6	0	“Revisit”	No	0	1
Agricultural	7415	2016-03-08	“Female”	20-24	Single	“Individual”	sex worker	Yes	No	No	No	No	No	No	Yes		Yes			15	0	“Revisit”	No	0	1
Agricultural	21915	2015-12-21	“Female”	35-39	Married	“Group”	fisher	Yes	No	No	Yes	Yes	Yes	Yes	Yes		Yes			0	0	“Revisit”	No	0	0
Agricultural	9115	2015-07-25	“Female”	25-29	Married	“Group”	none	Yes	No	No	No	No	No	Yes	Yes		Yes			0	0	“Revisit”	No	0	0
Agricultural	6415	2015-07-28	“Male”	13-19	Single	“Group”	none	Yes	No	No	No	Yes	No	Yes	Yes		No			10	0	“New”	No	0	1
Agricultural	21815	2015-12-21	“Female”	20-24	Married	“Group”	none	Yes	Yes	No	No	Yes	Yes	Yes	Yes		No			0	0	“Revisit”	No	0	0
Agricultural	3216	2016-02-23	“Female”	20-24	Single	“Group”	none	Yes	No	No	No	Yes	Yes	Yes	Yes		Yes			0	0	“Revisit”	No	0	0
Agricultural	3616	2016-02-04	“Male”	35-39	Married	“Household”	none	Yes	No	No	No	Yes	Yes	Yes	Yes		Yes			0	0	“Revisit”	No	0	0
Agricultural	3316	2016-02-02	“Male”	30-34	Married	“Household”	none	Yes	No	No	No	Yes	Yes	Yes	Yes		Yes			0	0	“Revisit”	No	0	0
Agricultural	815	2015-07-23	“Female”	35-39	Widowed	“Individual”	farmer, environmentalist	Yes	No	No	No	Yes	No	Yes	Yes		Yes			30	0	“Revisit”	No	0	1
Agricultural	3716	2016-02-04	“Female”	30-34	Married	“Household”	none	Yes	No	No	No	Yes	Yes	Yes	Yes		Yes			0	0	“Revisit”	No	0	0
Agricultural	9115	2015-09-07	“Female”	35-39	Single	“Individual”	Boda boda	Yes	No	No	No	No	No	No	Yes		Yes			10	0	“Revisit”	No	0	1
Agricultural	1715	2015-07-16	“Female”	20-24	Widowed	“Individual”	sex worker	Yes	No	No	Yes	No	No	No	No		Yes			100	0	“Revisit”	No	0	1
Agricultural	8015	2015-10-14	“Male”	25-29	Married	“Individual”	farmer	Yes	No	No	No	Yes	Yes	Yes	Yes	NUTRITION	Yes			28	0	“Revisit”	No	0	1
Agricultural	815	2015-10-18	“Female”	20-24	Single	“Individual”	sex worker	Yes	No	No	No	Yes	No	No	No	STI/HIV	Yes			100	0	“Revisit”	No	0	1
Agricultural	2815	2015-09-10	“Female”	20-24	Married	“Individual”	none	Yes	No	No	No	No	No	Yes	Yes		Yes		1	2	0	“Revisit”	No	1	1
Agricultural	24715	2015-12-22	“Male”	25-29	Single	“Group”	Boda boda	No	No	No	Yes	Yes	Yes	Yes	Yes		Yes			15	0	“Revisit”	No	0	1
Agricultural	6216	2016-03-01	“Female”	20-24	Married	“Household”	none	Yes	No	No	No	Yes	Yes	Yes	Yes		Yes			0	0	“Revisit”	No	0	0
Agricultural	4316	2016-03-14	“Male”	20-24	Single	“Group”	Boda boda	No	No	No	No	Yes	Yes	Yes	Yes		No			0	0	“New”	No	0	0
Agricultural	9615	2015-06-26	“Male”	35-39	Married	“Household”	none	Yes	No	No	No	Yes	Yes	No	Yes		Yes			0	0	“Revisit”	No	0	0
Agricultural	1215	2015-05-12	“Female”	30-34	Married	“Individual”	none	Yes	No	No	No	Yes	No	Yes	Yes		Yes		1	3	0	“New”	No	1	1
Agricultural	14616	2016-02-26	“Male”	40+	Married	“Individual”	none	Yes	No	No	No	Yes	Yes	Yes	Yes	STI	Yes			6	0	“Revisit”	No	0	1
Agricultural	515	2015-08-24	“Female”	20-24	Married	“Individual”	environmental	Yes	Yes	Yes	No	Yes	Yes	Yes	Yes		Yes			12	0	“Revisit”	No	0	1
Agricultural	8415	2015-10-17	“Female”	25-29	Married	“Individual”	farmer	Yes	No	No	No	Yes	Yes	Yes	Yes	KITCHEN GARDEN	No			1	1	“Revisit”	No	0	1
Agricultural	25415	2015-12-30	“Female”	35-39	Married	“Household”	none	Yes	No	No	No	No	Yes	Yes	Yes		Yes			0	0	“Revisit”	No	0	0
Agricultural	5615	2015-08-10	“Female”	20-24	Single	“Individual”	sex worker	Yes	No	No	No	No	No	No	No		Yes			15	0	“Revisit”	No	0	1
Agricultural	1616	2016-01-18	“Male”	20-24	Single	“Group”	none	Yes	No	No	No	Yes	Yes	Yes	Yes		Yes			20	0	“Revisit”	No	0	1
Agricultural	6015	2015-08-04	“Female”	25-29	Widowed	“Individual”	farmer	Yes	No	No	No	Yes	No	Yes	Yes	HAND WASH	No		1	0	1	“Revisit”	No	1	0
Agricultural	5415	2015-07-05	“Female”	25-29	Married	“Household”	none	Yes	No	No	Yes	No	Yes	No	Yes		Yes			10	0	“Revisit”	No	0	1
Agricultural	5615	2015-10-03	“Female”	30-34	Single	“Individual”	none	Yes	No	No	No	No	No	No	Yes		Yes			10	0	“Revisit”	No	0	1
Agricultural	6515	2015-09-10	“Female”	20-24	Single	“Group”	student	Yes	No	No	No	Yes	No	No	Yes	D	Yes			0	20	“Revisit”	No	0	0
Agricultural	8116	2016-05-12	“Female”	20-24	Single	“Individual”	farmer	Yes	No	No	No	Yes	Yes	Yes	Yes		Yes		1	0	1	“Revisit”	No	1	0
Agricultural	4815	2015-07-03	“Male”	25-29	Married	“Group”	environmental	Yes	No	No	No	No	No	No	Yes		Yes			3	0	“Revisit”	No	0	1
Agricultural	5616	2016-02-24	“Female”	30-34	Married	“Household”	none	Yes	No	No	Yes	Yes	Yes	Yes	Yes		Yes			0	0	“Revisit”	Yes	0	0
Agricultural	1215	2015-12-24	“Male”	13-19	Single	“Individual”	fisher	Yes	No	No	Yes	Yes	No	No	Yes	STI/HIV	Yes			18	0	“Revisit”	No	0	1
Agricultural	1415	2015-12-24	“Male”	25-29	Married	“Individual”	none	Yes	No	No	Yes	Yes	No	No	Yes	STI/HIV	Yes			18	0	“Revisit”	No	0	1
Agricultural	915	2015-07-08	“Male”	30-34	Married	“Individual”	none	Yes	No	No	No	No	No	No	Yes		Yes			30	0	“Revisit”	No	0	1
Agricultural	5316	2016-02-17	“Male”	20-24	Single	“Individual”	none	Yes	No	No	Yes	Yes	Yes	Yes	Yes		Yes			12	0	“Revisit”	No	0	1
Agricultural	9815	2015-07-01	“Female”	30-34	Married	“Individual”	none	No	No	No	No	No	No	No	Yes		Yes			0	0	“Revisit”	Yes	0	0
Agricultural	1116	2016-01-17	“Female”	30-34	Widowed	“Group”	none	Yes	No	No	No	No	No	Yes	Yes		Yes			30	0	“Revisit”	No	0	1
Agricultural	2715	2015-10-14	“Female”	30-34	Single	“Individual”	sex worker	Yes	No	No	No	No	No	No	No		Yes			20	0	“Revisit”	No	0	1
Agricultural	7115	2015-09-11	“Female”	30-34	Married	“Individual”	farmer	Yes	No	No	No	Yes	Yes	Yes	Yes		No			1	1	“Revisit”	No	0	1
Agricultural	6016	2016-02-28	“Male”	35-39	Married	“Household”	none	Yes	No	No	Yes	Yes	Yes	Yes	Yes		Yes			0	0	“Revisit”	No	0	0
Agricultural	3816	2016-02-10	“Female”	25-29	Widowed	“Individual”	none	Yes	No	No	No	Yes	No	No	No	HIV	Yes			44	0	“Revisit”	No	0	1
Agricultural	18015	2015-10-07	“Female”	25-29	Married	“Individual”	none	Yes	No	No	No	Yes	Yes	Yes	No		Yes			0	0	“Revisit”	No	0	0
Agricultural	5916	2016-02-28	“Female”	30-34	Married	“Household”	none	Yes	No	No	Yes	Yes	Yes	Yes	Yes		Yes			0	0	“Revisit”	No	0	0
Agricultural	1415	2015-07-17	“Female”	35-39	Single	“Individual”	sex worker	Yes	No	No	No	No	No	No	No		Yes			0	3	“Revisit”	No	0	0
Agricultural	615	2015-04-18	“Male”	20-24	Single	“Group”	student	Yes	No	No	No	No	No	No	Yes		Yes			144	0	“Revisit”	No	0	1
Agricultural	4216	2016-02-09	“Male”	25-29	Married	“Household”	none	Yes	No	No	Yes	Yes	Yes	Yes	Yes		Yes			0	0	“Revisit”	No	0	0
Agricultural	12516	2016-05-18	“Male”	30-34	Married	“Individual”	farmer, fisher	Yes	No	No	No	Yes	Yes	Yes	Yes		Yes			35	0	“Revisit”	No	0	1
Agricultural	4116	2016-01-02	“Female”	30-34	Single	“Individual”	farmer, environmentalist	Yes	Yes	Yes	No	Yes	Yes	Yes	Yes		Yes			30	0	“Revisit”	No	0	1
Agricultural	2616	2016-01-04	“Female”	20-24	Single	“Individual”	sex worker	No	No	No	No	No	No	No	No		Yes			10	0	“Revisit”	No	0	1
Agricultural	5415	2015-09-09	“Female”	25-29	Single	“Individual”	none	Yes	No	No	No	Yes	No	Yes	Yes		Yes		1	0	0	“Revisit”	No	1	0
Agricultural	9016	2016-05-23	“Female”	20-24	Married	“Individual”	none	No	Yes	Yes	No	Yes	Yes	Yes	Yes		No			0	0	“Revisit”	Yes	0	0
Agricultural	25515	2015-12-30	“Male”	40+	Married	“Household”	fisher	Yes	No	No	No	Yes	Yes	Yes	Yes		Yes			0	0	“New”	No	0	0
Agricultural	5915	2015-08-18	“Male”	25-29	Married	“Individual”	none	Yes	No	No	Yes	No	No	No	No	DRUG ABUSE	Yes			100	0	“Revisit”	No	0	1
Agricultural	5316	2016-04-23	“Female”	40+	Widowed	“Group”	none	Yes	No	No	No	No	No	Yes	Yes		Yes			44	0	“Revisit”	No	0	1
Agricultural	12716	2016-05-23	“Female”	25-29	Married	“Individual”	farmer	Yes	No	No	No	Yes	Yes	Yes	Yes	NUTRITION	No	1		0	0	“New”	No	1	0
Agricultural	615	2015-06-26	“Male”	25-29	Married	“Household”	none	Yes	Yes	Yes	No	No	No	No	Yes		Yes			0	0	“Revisit”	No	0	0
Agricultural	3016	2016-01-28	“Female”	35-39	Married	“Household”	none	Yes	No	No	No	Yes	Yes	Yes	Yes		Yes			0	0	“New”	No	0	0
Agricultural	6515	2015-11-16	“Female”	30-34	Single	“Individual”	farmer	Yes	No	No	No	Yes	Yes	Yes	Yes		No	1		0	0	“Revisit”	No	1	0
Agricultural	4315	2015-05-20	“Male”	30-34	Single	“Individual”	none	Yes	No	No	No	No	No	No	Yes		Yes			50	0	“Revisit”	No	0	1
Agricultural	7915	2015-10-06	“Female”	25-29	Married	“Individual”	none	Yes	No	No	Yes	Yes	Yes	Yes	Yes		Yes		1	0	0	“Revisit”	No	1	0
Agricultural	12316	2016-01-13	“Female”	30-34	Married	“Individual”	none	Yes	No	No	No	No	No	No	Yes		Yes			35	0	“Revisit”	No	0	1
Agricultural	12716	2016-01-26	“Male”	30-34	Married	“Individual”	Boda boda	Yes	No	No	No	No	No	Yes	Yes	STI/HIV	Yes			20	0	“Revisit”	No	0	1
Agricultural	4515	2015-08-07	“Female”	35-39	Single	“Individual”	fisher, environmental	Yes	Yes	No	Yes	Yes	Yes	Yes	Yes		No			12	0	“New”	No	0	1
Agricultural	11416	2016-04-07	“Male”	30-34	Married	“Individual”	none	Yes	No	No	No	Yes	Yes	Yes	Yes		Yes			0	0	“Revisit”	No	0	0
Agricultural	1515	2015-04-17	“Male”	20-24	Single	“Group”	none	Yes	No	No	No	No	No	No	Yes	BCC	Yes			36	0	“Revisit”	No	0	1
Agricultural	2715	2015-05-14	“Female”	30-34	Married	“Individual”	none	Yes	No	No	No	No	No	No	No		Yes			0	0	“Revisit”	Yes	0	0
Agricultural	12016	2016-01-03	“Female”	20-24	Single	“Individual”	student	Yes	No	No	No	No	No	No	Yes	IGM	No			3	0	“Revisit”	No	0	1
Agricultural	13016	2016-02-04	“Female”	20-24	Married	“Group”	none	Yes	Yes	Yes	Yes	Yes	Yes	Yes	Yes	GSL	Yes			30	0	“Revisit”	No	0	1
Agricultural	4416	2016-04-20	“Female”	25-29	Single	“Group”	sex worker	Yes	No	No	No	No	No	Yes	Yes		Yes			43	0	“Revisit”	No	0	1
Agricultural	2815	2015-05-15	“Female”	20-24	Single	“Individual”	none	Yes	No	No	No	No	No	No	Yes		No		1	0	0	“New”	No	1	0
Agricultural	10516	2016-03-22	“Female”	25-29	Married	“Individual”	none	Yes	No	No	No	Yes	Yes	Yes	Yes		Yes			0	0	“Revisit”	No	0	0
Agricultural	5415	2016-04-18	“Female”	25-29	Single	“Individual”	none	Yes	No	No	No	No	No	Yes	Yes		Yes			43	0	“Revisit”	No	0	1
Agricultural	816	2016-01-14	“Male”	20-24	Married	“Group”	Boda boda	Yes	No	No	No	Yes	Yes	Yes	Yes		Yes			15	0	“Revisit”	No	0	1
Agricultural	216	2016-01-03	“Female”	20-24	Single	“Individual”	farmer, environmentalist	Yes	Yes	Yes	No	Yes	Yes	Yes	Yes		Yes			40	0	“Revisit”	No	0	1
Agricultural	10416	2016-02-04	“Female”	25-29	Married	“Household”	farmer, environmentalist	Yes	No	No	No	No	Yes	Yes	Yes		No		1	0	0	“New”	No	1	0
Agricultural	915	2015-06-27	“Male”	40+	Single	“Individual”	Boda boda	Yes	No	No	No	No	No	No	Yes		Yes			30	0	“Revisit”	No	0	1
Agricultural	4515	2015-06-16	“Male”	40+	Married	“Individual”	none	Yes	No	No	No	No	No	Yes	No		Yes			50	0	“Revisit”	No	0	1
Agricultural	1716	2016-01-04	“Female”	35-39	Widowed	“Individual”	farmer, environmentalist	Yes	Yes	Yes	No	Yes	Yes	Yes	Yes		Yes			30	0	“Revisit”	No	0	1
Agricultural	616	2016-01-05	“Female”	20-24	Single	“Individual”	student	Yes	No	No	Yes	Yes	Yes	Yes	Yes		Yes			30	0	“Revisit”	Yes	0	1
Agricultural	9015	2015-06-26	“Male”	20-24	Single	“Group”	none	Yes	No	No	No	Yes	No	No	Yes		Yes			14	0	“Revisit”	No	0	1
Agricultural	4016	2016-04-16	“Female”	25-29	Single	“Individual”	none	Yes	No	No	No	Yes	No	No	Yes	HIV	Yes		3	0	0	“Revisit”	No	1	0
Agricultural	5615	2015-11-15	“Male”	30-34	Married	“Group”	farmer	Yes	No	No	No	Yes	Yes	Yes	Yes		No			25	0	“Revisit”	No	0	1
Agricultural	4315	2015-08-06	“Female”	30-34	Single	“Individual”	fisher	Yes	Yes	Yes	Yes	Yes	Yes	Yes	Yes		No			24	0	“New”	No	0	1
Agricultural	416	2016-01-05	“Female”	35-39	Single	“Individual”	farmer, environmentalist	Yes	Yes	Yes	No	Yes	Yes	Yes	Yes		Yes			30	0	“Revisit”	No	0	1
Agricultural	3715	2015-07-19	“Male”	20-24	Single	“Individual”	none	Yes	No	No	No	Yes	Yes	No	Yes		Yes			30	0	“Revisit”	No	0	1
Agricultural	5815	2015-09-09	“Female”	20-24	Married	“Individual”	environmental	Yes	No	No	Yes	Yes	Yes	Yes	Yes		Yes		1	0	0	“Revisit”	No	1	0
Agricultural	16516	2016-05-24	“Male”	20-24	Single	“Individual”	none	Yes	Yes	Yes	Yes	Yes	Yes	Yes	Yes	GSL	Yes			6	0	“Revisit”	No	0	1
Agricultural	6115	2015-07-15	“Female”	25-29	Married	“Household”	none	Yes	No	No	No	No	No	Yes	Yes		Yes			6	0	“Revisit”	No	0	1
Agricultural	515	2015-06-13	“Female”	35-39	Single	“Individual”	sex worker	Yes	No	No	No	No	No	No	Yes		Yes			20	0	“Revisit”	No	0	1
Agricultural	7915	2015-09-07	“Female”	25-29	Single	“Household”	none	Yes	No	No	No	No	No	No	No		Yes			0	1	“Revisit”	No	0	0
Agricultural	2215	2015-06-02	“Female”	25-29	Married	“Household”	none	Yes	No	No	No	Yes	No	Yes	Yes		Yes			0	0	“Revisit”	No	0	0
Agricultural	916	2016-01-07	“Male”	40+	Married	“Household”	none	Yes	No	No	Yes	Yes	Yes	Yes	Yes		Yes			0	0	“New”	No	0	0
Agricultural	1215	2015-04-28	“Female”	25-29	Married	“Group”	none	Yes	No	No	No	No	No	No	Yes		No			144	0	“Revisit”	No	0	1
Agricultural	4016	2016-03-04	“Male”	30-34	Married	“Group”	Boda boda	No	No	No	No	Yes	Yes	Yes	Yes		No			0	0	“New”	No	0	0
Agricultural	3515	2015-07-07	“Male”	20-24	Single	“Individual”	none	Yes	No	No	No	Yes	Yes	No	Yes		Yes			30	0	“Revisit”	No	0	1
Agricultural	5015	2015-08-11	“Male”	40+	Married	“Household”	environmental	Yes	Yes	No	Yes	Yes	Yes	Yes	Yes		No			12	0	“New”	No	0	1
Agricultural	216	2016-04-22	“Male”	30-34	Married	“Household”	environmental	Yes	Yes	Yes	Yes	Yes	Yes	Yes	Yes		Yes			0	0	“Revisit”	No	0	0
Agricultural	7115	2015-07-15	“Male”	25-29	Married	“Individual”	Boda boda	Yes	No	No	No	No	No	No	No	'	Yes			10	0	“Revisit”	No	0	1
Agricultural	5615	2015-08-15	“Female”	35-39	Married	“Household”	fisher, environmental	Yes	No	No	Yes	Yes	Yes	Yes	Yes		No			24	0	“New”	No	0	1
Agricultural	716	2016-01-07	“Female”	20-24	Single	“Individual”	farmer	Yes	No	No	No	No	No	No	No		Yes			15	0	“Revisit”	No	0	1
Agricultural	9415	2015-06-26	“Male”	20-24	Single	“Group”	none	Yes	No	No	No	Yes	No	No	Yes		Yes			14	0	“Revisit”	No	0	1
Agricultural	315	2015-04-18	“Male”	20-24	Single	“Household”	none	Yes	No	No	No	No	No	No	Yes		Yes			90	0	“Revisit”	No	0	1
Agricultural	2415	2016-05-16	“Female”	20-24	Married	“Individual”	none	Yes	No	No	No	Yes	No	No	No	DRUG ABUSE	Yes		2	0	0	“Revisit”	No	1	0
Agricultural	9916	2016-01-03	“Female”	30-34	Married	“Individual”	none	Yes	No	No	No	Yes	Yes	Yes	Yes		Yes		1	0	0	“Revisit”	No	1	0
Agricultural	6815	2015-12-06	“Female”	30-34	Married	“Individual”	farmer	Yes	No	No	No	Yes	Yes	Yes	Yes	POULTRY	Yes		1	0	0	“Revisit”	No	1	0
Agricultural	4115	2015-05-27	“Female”	30-34	Single	“Group”	sex worker	Yes	No	No	No	Yes	No	Yes	Yes		Yes			56	0	“Revisit”	No	0	1
Agricultural	2915	2016-05-06	“Female”	25-29	Married	“Individual”	none	Yes	No	No	No	Yes	Yes	Yes	Yes	TB	Yes			6	0	“Revisit”	No	0	1
Agricultural	1415	2015-07-27	“Female”	30-34	Married	“Individual”	farmer, environmentalist	Yes	No	No	No	No	No	Yes	Yes	Councelling on HIV	Yes			0	0	“Revisit”	No	0	0
Agricultural	2215	2015-10-01	“Female”	13-19	Married	“Individual”	farmer, environmentalist	Yes	Yes	Yes	Yes	Yes	Yes	Yes	Yes		Yes			30	0	“Revisit”	No	0	1
Agricultural	616	2016-02-13	“Male”	35-39	Married	“Individual”	none	Yes	No	No	No	Yes	Yes	No	No		Yes			100	0	“Revisit”	Yes	0	1
Agricultural	8916	2016-03-19	“Female”	20-24	Married	“Individual”	none	Yes	No	No	Yes	Yes	Yes	Yes	Yes		Yes			0	0	“New”	No	0	0
Agricultural	3815	2015-12-04	“Female”	30-34	Single	“Individual”	sex worker	Yes	No	No	No	No	No	No	Yes		Yes			10	0	“Revisit”	No	0	1
Agricultural	12716	2016-01-10	“Female”	40+	Married	“Individual”	none	Yes	Yes	Yes	No	No	No	No	Yes		Yes			0	0	“Revisit”	No	0	0
Agricultural	2715	2015-05-19	“Male”	25-29	Married	“Individual”	none	No	No	No	No	Yes	No	Yes	No		Yes			10	0	“New”	No	0	1
Agricultural	5215	2015-09-10	“Female”	20-24	Married	“Individual”	none	Yes	Yes	Yes	No	No	No	Yes	Yes		Yes			0	3	“Revisit”	No	0	0
Agricultural	13915	2015-09-04	“Male”	20-24	Single	“Group”	none	Yes	No	No	No	Yes	Yes	Yes	Yes		Yes			30	0	“Revisit”	No	0	1
Agricultural	1415	2015-05-23	“Female”	20-24	Married	“Household”	environmental	Yes	No	No	No	No	No	No	No		No			15	0	“Revisit”	No	0	1
Agricultural	7016	2016-04-18	“Female”	20-24	Married	“Individual”	none	Yes	No	No	No	No	No	Yes	Yes		No			0	0	“New”	Yes	0	0
Agricultural	3415	2015-12-07	“Female”	30-34	Single	“Individual”	sex worker	Yes	No	No	No	No	No	No	No		Yes			10	0	“Revisit”	No	0	1
Agricultural	5215	2015-07-15	“Male”	35-39	Married	“Individual”	fisher	Yes	No	No	No	No	No	No	Yes	STI/HIV	Yes			0	50	“New”	No	0	0
Agricultural	1116	2016-01-11	“Male”	30-34	Married	“Household”	none	Yes	No	No	No	Yes	Yes	Yes	Yes		Yes			0	0	“New”	No	0	0
Agricultural	23815	2015-12-09	“Male”	25-29	Married	“Individual”	none	Yes	No	No	No	Yes	Yes	Yes	Yes		Yes			30	0	“Revisit”	No	0	1
Agricultural	5915	2015-05-27	“Female”	35-39	Married	“Individual”	none	Yes	No	No	No	No	No	No	No		Yes			0	0	“Revisit”	Yes	0	0
Agricultural	7616	2016-02-10	“Male”	40+	Married	“Individual”	farmer, environmentalist	Yes	No	No	No	Yes	Yes	Yes	Yes	HYGIENE	Yes			25	0	“Revisit”	No	0	1
Agricultural	22815	2015-12-04	“Female”	25-29	Married	“Individual”	none	Yes	No	No	No	Yes	Yes	Yes	Yes		Yes			0	0	“New”	No	0	0
Agricultural	5416	2016-02-20	“Male”	20-24	Single	“Individual”	none	Yes	No	No	Yes	Yes	Yes	Yes	Yes		Yes			9	0	“Revisit”	No	0	1
Agricultural	2416	2016-01-24	“Female”	30-34	Married	“Household”	none	Yes	No	No	No	Yes	Yes	Yes	Yes		Yes			0	0	“Revisit”	No	0	0
Agricultural	4215	2015-07-06	“Female”	25-29	Married	“Household”	farmer	Yes	No	No	No	Yes	Yes	Yes	Yes	Handwash	Yes	1		0	1	“New”	No	1	0
Agricultural	12716	2016-04-13	“Male”	30-34	Married	“Individual”	Boda boda	Yes	No	No	No	Yes	Yes	Yes	Yes		Yes			0	0	“Revisit”	No	0	0
Agricultural	3715	2015-05-19	“Female”	20-24	Single	“Individual”	student	Yes	No	No	No	No	No	No	Yes	BCC	Yes			12	0	“Revisit”	Yes	0	1
Agricultural	6015	2015-08-20	“Female”	35-39	Married	“Individual”	environmental	Yes	Yes	Yes	No	Yes	Yes	Yes	Yes		Yes			24	0	“Revisit”	No	0	1
Agricultural	3316	2016-02-23	“Female”	20-24	Single	“Group”		Yes	No	No	No	Yes	Yes	Yes	Yes	BEHAVIOUR CHANGE	Yes			0	0	“Revisit”	No	0	0
Agricultural	816	2016-02-09	“Male”	20-24	Single	“Individual”	none	Yes	No	No	No	No	No	Yes	Yes		Yes			15	0	“Revisit”	No	0	1
Agricultural	515	2015-07-23	“Male”	25-29	Single	“Individual”	none	Yes	No	No	No	No	No	No	Yes		Yes			25	0	“Revisit”	No	0	1
Agricultural	4715	2015-07-11	“Female”	13-19	Married	“Household”	farmer, environmentalist	Yes	No	Yes	No	Yes	Yes	Yes	Yes		Yes			0	0	“New”	Yes	0	0
Agricultural	19115	2015-12-07	“Female”	30-34	Married	“Individual”	farmer	No	No	No	No	Yes	Yes	Yes	Yes		No			0	0	“Revisit”	No	0	0
Agricultural	9416	2016-03-20	“Female”	20-24	Single	“Individual”	none	Yes	No	No	Yes	Yes	Yes	Yes	Yes		Yes			9	0	“Revisit”	No	0	1
Agricultural	15016	2016-03-14	“Female”	35-39	Married	“Individual”	none	Yes	No	No	No	No	No	No	No		Yes			0	0	“Revisit”	Yes	0	0
Agricultural	1016	2016-01-13	“Male”	35-39	Married	“Group”	none	Yes	No	No	No	No	No	Yes	Yes		Yes			30	0	“Revisit”	No	0	1
Agricultural	2315	2015-12-14	“Female”	25-29	Single	“Individual”	sex worker	Yes	No	No	No	No	No	No	Yes		Yes			20	0	“Revisit”	No	0	1
Agricultural	715	2015-04-28	“Male”	20-24	Single	“Individual”	none	Yes	No	No	No	No	No	No	No		Yes			72	0	“Revisit”	No	0	1
Agricultural	316	2016-01-14	“Male”	25-29	Married	“Group”	Boda boda	Yes	No	No	No	Yes	Yes	Yes	Yes		Yes			15	0		No	0	1
Agricultural	1516	2016-01-14	“Male”	30-34	Married	“Household”	none	Yes	No	No	No	Yes	Yes	Yes	Yes		Yes			0	0	“New”	No	0	0
Agricultural	4115	2015-07-03	“Male”	30-34	Married	“Group”	Boda boda	Yes	No	No	No	No	No	No	Yes		Yes			18	0	“Revisit”	No	0	1
Agricultural	4015	2015-07-24	“Female”	25-29	Single	“Individual”	none	Yes	No	No	No	No	No	No	Yes		Yes		2	0	0	“Revisit”	No	1	0
Agricultural	1015	2015-05-01	“Male”	25-29	Married	“Individual”	none	Yes	No	No	No	No	No	No	No		Yes			72	0	“Revisit”	No	0	1
Agricultural	12516	2016-01-10	“Female”	13-19	Single	“Individual”	student	Yes	No	No	No	Yes	Yes	No	Yes	STI/HIV	No			0	1	“New”	No	0	0
Agricultural	8516	2016-03-15	“Male”	40+	Married	“Household”	none	Yes	No	No	Yes	Yes	Yes	Yes	Yes		Yes			0	0	“Revisit”	Yes	0	0
Agricultural	11815	2016-02-25	“Female”	25-29	Single	“Individual”	environmental	Yes	No	No	Yes	Yes	Yes	Yes	Yes		Yes			0	0	“Revisit”	Yes	0	0
Agricultural	8815	2015-10-15	“Male”	25-29	Married	“Individual”	none	Yes	No	No	No	No	No	Yes	Yes		Yes			12	0	“New”	No	0	1
Agricultural	916	2016-01-14	“Male”	25-29	Married	“Group”	Boda boda	Yes	No	No	No	Yes	Yes	Yes	Yes		Yes			15	0	“Revisit”	No	0	1
Agricultural	12416	2016-01-14	“Female”	20-24	Single	“Individual”	student	Yes	No	No	No	No	No	No	Yes		Yes	6		27	0	“Revisit”	No	1	1
Agricultural	10116	2016-01-14	“Male”	40+	Married	“Individual”	farmer	Yes	No	No	No	Yes	Yes	Yes	Yes		Yes			35	0	“Revisit”	No	0	1
Agricultural	1416	2016-01-17	“Female”	20-24	Single	“Group”	none	Yes	No	No	No	No	No	Yes	Yes		Yes			30	0	“Revisit”	No	0	1
Agricultural	1115	2015-07-15	“Male”	30-34	Married	“Household”	farmer, environmentalist	Yes	No	No	No	Yes	No	No	No		Yes			15	0	“Revisit”	No	0	1
Agricultural	5615	2015-07-01	“Female”	30-34	Single	“Individual”	none	Yes	No	No	No	No	No	Yes	Yes		Yes			14	0	“Revisit”	No	0	1
Agricultural	4715	2015-06-10	“Female”	30-34	Widowed	“Individual”	none	Yes	Yes	Yes	No	No	No	No	No		Yes			0	0	“Revisit”	No	0	0
Agricultural	1415	2015-05-01	“Female”	20-24	Married	“Individual”	none	Yes	No	No	No	No	No	No	Yes		Yes		2	0	0	“Revisit”	No	1	0
Agricultural	20815	2015-12-17	“Female”	20-24	Single	“Group”	fisher	No		No	Yes	Yes	Yes	Yes	Yes		Yes			0	0		No	0	0
Agricultural	7916	2016-03-13	“Male”	35-39	Single	“Household”	none	Yes	No	No	No	Yes	Yes	Yes	Yes		Yes			10	0	“Revisit”	No	0	1
Agricultural	916	2016-03-17	“Female”	20-24	Single	“Individual”	farmer, environmentalist	Yes	Yes	Yes	No	Yes	Yes	Yes	Yes		Yes			0	0	“Revisit”	Yes	0	0
Agricultural	1816	2016-01-17	“Female”	20-24	Married	“Individual”	farmer	Yes	No	No	No	Yes	Yes	Yes	Yes		Yes			0	0	“New”	No	0	0
Agricultural	11216	2016-05-06	“Female”	25-29	Married	“Individual”	farmer	Yes	No	No	No	Yes	Yes	Yes	Yes	HYGIENE	Yes		1	0	1	“Revisit”	No	1	0
Agricultural	9815	2015-10-25	“Female”	13-19	Single	“Group”	student	Yes	No	No	No	No	No	No	Yes	IGA	No			6	2	“Revisit”	No	0	1
Agricultural	5016	2016-02-11	“Male”	20-24	Single	“Group”	none	Yes	No	No	Yes	Yes	Yes	Yes	Yes		Yes			12	0	“Revisit”	No	0	1
Agricultural	3315	2015-05-17	“Female”	20-24	Single	“Individual”	none	Yes	No	No	No	Yes	No	No	No		No			10	0	“New”	No	0	1
Agricultural	1515	2015-05-18	“Female”	30-34	Married	“Household”	none	Yes	No	No	No	Yes	No	No	No		Yes		2	0	0	“Revisit”	No	1	0
Agricultural	9315	2016-03-10	“Female”	35-39	Single	“Individual”	sex worker	Yes	No	No	No	No	No	No	Yes		Yes			20	0	“Revisit”	No	0	1
Agricultural	1215	2015-10-17	“Female”	20-24	Single	“Individual”	sex worker	Yes	No	No	No	No	No	No	Yes		Yes			10	0	“Revisit”	No	0	1
Agricultural	7416	2016-03-09	“Female”	25-29	Single	“Group”	none	Yes	No	No	No	No	Yes	Yes	Yes	BCC	Yes			24	0	“Revisit”	No	0	1
Agricultural	815	2015-04-28	“Male”	20-24	Single	“Individual”	none	Yes	No	No	No	No	No	No	No		Yes			72	0	“Revisit”	No	0	1
Agricultural	11116	2016-03-09	“Female”	40+	Married	“Individual”	farmer	Yes	No	No	No	Yes	Yes	Yes	Yes		Yes		1	0	2	“Revisit”	No	1	0
Agricultural	2015	2015-05-06	“Male”	25-29	Single	“Group”	none	Yes	No	No	No	Yes	No	No	No		Yes			50	0	“Revisit”	No	0	1
Agricultural	6116	2016-01-18	“Female”	30-34	Single	“Individual”	farmer	Yes	No	No	No	Yes	Yes	Yes	Yes		No		1	0	0	“Revisit”	No	1	0
Agricultural	2615	2015-06-11	“Male”	25-29	Married	“Household”	none	Yes	No	No	No	Yes	No	No	Yes		Yes			35	0	“Revisit”	No	0	1
Agricultural	5916	2016-01-18	“Female”	20-24	Single	“Individual”	none	Yes	No	No	No	No	No	No	No		Yes			10	0	“Revisit”	No	0	1
Agricultural	6316	2016-04-04	“Female”	13-19	Single	“Group”	none	Yes	No	No	No	Yes	No	Yes	Yes		No			0	0	“Revisit”	No	0	0
Agricultural	10915	2015-11-23	“Male”	13-19	Single	“Individual”	student	No	No	No	No	No	No	No	Yes	STI/HIV	No			12	0	“New”	No	0	1
Agricultural	1416	2016-01-18	“Male”	30-34	Married	“Group”	none	Yes	No	No	No	Yes	Yes	Yes	Yes		Yes			20	0	“Revisit”	No	0	1
Agricultural	516	2016-01-13	“Male”	13-19	Married	“Individual”	farmer, fisher, environ	Yes	Yes	Yes	No	Yes	No	Yes	Yes		Yes			30	0	“Revisit”	No	0	1
Agricultural	2216	2016-01-20	“Male”	25-29	Married	“Individual”	none	Yes	No	No	No	Yes	Yes	Yes	Yes		Yes			0	0	“New”	No	0	0
Agricultural	10016	2016-01-20	“Female”	30-34	Single	“Individual”	farmer	Yes	No	No	No	Yes	Yes	Yes	Yes		Yes		1	0	0	“Revisit”	No	1	0
Agricultural	2016	2016-02-27	“Male”	25-29	Single	“Group”	none	Yes	No	No	No	Yes	Yes	No	No	D/ABUSE	Yes			132	0	“Revisit”	No	0	1
Agricultural	6016	2016-04-04	“Female”	25-29	Married	“Group”	none	Yes	No	No	No	Yes	No	Yes	Yes		Yes			0	0	“Revisit”	No	0	0
Agricultural	4016	2016-01-20	“Female”	35-39	Single	“Individual”	farmer, environmentalist	Yes	Yes	Yes	Yes	Yes	No	Yes	Yes	TB	Yes			20	2	“Revisit”	No	0	1
Agricultural	9715	2015-07-22	“Female”	13-19	Married	“Household”	none	No	Yes	Yes	No	No	No	Yes	Yes		No			0	0	“Revisit”	No	0	0
Agricultural	12416	2016-01-03	“Male”	20-24	Married	“Individual”	Boda boda	Yes	No	No	No	No	No	No	Yes		Yes			12	0	“Revisit”	No	0	1
Agricultural	2516	2016-01-24	“Female”	20-24	Single	“Individual”	student	Yes	No	No	No	Yes	Yes	Yes	Yes		Yes			30	0	“Revisit”	No	0	1
Agricultural	21615	2015-12-21	“Female”	25-29	Married	“Group”	fisher	Yes	No	No	Yes	Yes	Yes	Yes	Yes		Yes			0	0	“Revisit”	No	0	0
Agricultural	16715	2015-11-04	“Female”	25-29	Single	“Individual”	none	No	No	No	No	No	No	Yes	Yes	CERVICAL SCREENING	Yes			0	0	“Revisit”	Yes	0	0
Agricultural	4215	2015-07-03	“Male”	25-29	Single	“Group”	Boda boda	Yes	No	No	No	No	No	No	Yes		Yes			9	0	“Revisit”	No	0	1
Agricultural	24415	2015-12-21	“Female”	25-29	Married	“Individual”	none	Yes	No	No	No	Yes	Yes	Yes	Yes		Yes			0	0	“New”	No	0	0
Agricultural	10015	2016-04-23	“Male”	40+	Single	“Individual”	Boda boda	Yes	No	No	No	No	No	Yes	Yes		Yes			28	0	“Revisit”	No	0	1
Agricultural	4015	2015-05-21	“Female”	25-29	Married	“Individual”	none	Yes	No	Yes	No	No	No	No	Yes		Yes			14	0	“Revisit”	Yes	0	1
Agricultural	4415	2015-05-18	“Female”	30-34	Married	“Household”	none	Yes	No	No	No	No	No	No	No		Yes			0	0	“New”	Yes	0	0
Agricultural	815	2015-07-05	“Male”	13-19	Single	“Individual”	farmer	Yes	No	No	No	Yes	No	No	No		Yes			12	0	“Revisit”	No	0	1
Agricultural	515	2015-04-18	“Male”	25-29	Single	“Individual”	none	Yes	No	No	No	No	No	Yes	Yes		Yes			144	0	“Revisit”	No	0	1
Agricultural	416	2016-01-23	“Female”	30-34	Single	“Individual”	none	Yes	No	No	No	No	No	No	Yes		Yes			20	0	“Revisit”	No	0	1
Agricultural	3316	2016-01-07	“Male”	20-24	Single	“Individual”	farmer, environmentalist	Yes	Yes	No	No	Yes	Yes	Yes	Yes		Yes			30	0	“Revisit”	No	0	1
Agricultural	7616	2016-05-09	“Female”	20-24	Married	“Individual”	none	Yes	No	No	No	Yes	Yes	Yes	Yes		No			0	0	“New”	Yes	0	0
Agricultural	415	2015-04-13	“Male”	20-24	Married	“Individual”	environmental	Yes	No	No	No	No	No	No	Yes		Yes			80	0	“Revisit”	No	0	1
Agricultural	6215	2015-08-09	“Female”	40+	Married	“Individual”	none	Yes	No	No	No	Yes	No	No	Yes		Yes			12	0	“Revisit”	No	0	1
Agricultural	715	2015-11-07	“Female”	20-24	Single	“Individual”	sex worker	Yes	No	No	No	No	No	No	Yes		No			10	0	“Revisit”	No	0	1
Agricultural	3116	2016-01-24	“Male”	25-29	Single	“Individual”	farmer, fisher	Yes	No	No	No	Yes	Yes	No	No		Yes			30	0	“Revisit”	No	0	1
Agricultural	7616	2016-01-25	“Male”	25-29	Single	“Individual”	environmental	Yes	No	No	Yes	Yes	Yes	Yes	Yes		Yes			36	0	“Revisit”	No	0	1
Agricultural	1815	2015-05-12	“Male”	40+	Married	“Household”	farmer, fisher	Yes	No	No	Yes	Yes	No	Yes	Yes		Yes			10	0	“Revisit”	No	0	1
Agricultural	1916	2016-01-17	“Male”	40+	Married	“Household”	none	Yes	No	No	No	Yes	Yes	Yes	Yes		Yes			0	0	“New”	No	0	0
Agricultural	9115	2015-10-13	“Female”	35-39	Married	“Individual”	none	Yes	No	No	No	No	No	No	Yes		Yes			40	0	“Revisit”	No	0	1
Agricultural	216	2016-01-27	“Male”	20-24	Single	“Individual”	environmental	Yes	No	No	Yes	Yes	Yes	Yes	Yes		Yes			144	0	“Revisit”	No	0	1
Agricultural	5315	2015-09-09	“Male”	35-39	Single	“Individual”	farmer	Yes	No	No	No	Yes	Yes	Yes	Yes		Yes			30	0	“Revisit”	No	0	1
Agricultural	10216	2016-01-28	“Female”	35-39	Married	“Individual”	farmer	Yes	No	No	No	Yes	Yes	Yes	Yes		Yes			24	0	“Revisit”	No	0	1
Agricultural	116	2016-01-28	“Female”	35-39	Widowed	“Individual”	farmer, fisher, environ	Yes	Yes	Yes	No	Yes	Yes	Yes	Yes		Yes			30	0	“Revisit”	No	0	1
Agricultural	12916	2016-01-29	“Female”	30-34	Married	“Individual”	none	Yes	No	No	No	No	No	No	Yes		No			26	0	“New”	No	0	1
Agricultural	4015	2015-06-28	“Male”	30-34	Married	“Individual”	farmer, fisher	Yes	No	No	Yes	Yes	Yes	Yes	Yes		No			20	0	“Revisit”	No	0	1
Agricultural	4115	2015-05-18	“Female”	20-24	Single	“Individual”	sex worker	Yes	No	No	No	No	No	No	Yes		Yes			120	0	“Revisit”	No	0	1
Agricultural	9715	2015-10-15	“Female”	13-19	Married	“Individual”	none	Yes	No	No	No	No	No	No	Yes		No			0	0	“Revisit”	Yes	0	0
Agricultural	116	2016-01-03	“Female”	25-29	Married	“Household”	none	Yes	No	No	Yes	Yes	Yes	Yes	Yes		Yes			0	0	“Revisit”	No	0	0
Agricultural	3416	2016-02-23	“Female”	20-24	Single	“Group”	none	Yes	No	No	No	Yes	Yes	Yes	Yes	BEHAVIOUR CHANGE	Yes			0	0	“Revisit”	No	0	0
Agricultural	15615	2015-10-15	“Female”	25-29	Married	“Individual”	none	No	No	No	No	No	No	No	Yes		No			0	0	“Revisit”	Yes	0	0
Agricultural	6616	2016-01-09	“Female”	30-34	Married	“Individual”	Boda boda	Yes	No	No	Yes	Yes	Yes	Yes	Yes		Yes		2	0	0	“Revisit”	No	1	0
Agricultural	3415	2015-05-22	“Female”	30-34	Married	“Individual”	none	Yes	No	Yes	No	No	No	No	Yes		Yes			7	0	“New”	No	0	1
Agricultural	4815	2015-09-11	“Female”	30-34	Single	“Individual”	farmer	Yes	Yes	No	No	Yes	No	Yes	Yes		Yes		2	0	0	“Revisit”	No	1	0
Agricultural	1815	2015-06-24	“Male”	35-39	Married	“Individual”	environmental	Yes	No	No	No	No	No	Yes	Yes		Yes			30	0	“Revisit”	No	0	1
Agricultural	19615	2015-10-16	“Male”	20-24	Single	“Individual”	none	Yes	No	No	No	Yes	Yes	Yes	Yes		Yes	3		0	0	“Revisit”	No	1	0
Agricultural	7315	2015-09-05	“Male”	20-24	Single	“Group”	environmental	Yes	No	No	No	Yes	Yes	Yes	Yes		Yes			39	0	“Revisit”	No	0	1
Agricultural	9515	2015-12-22	“Male”	25-29	Single	“Individual”	farmer	Yes	No	No	No	Yes	Yes	Yes	Yes		Yes			35	0	“Revisit”	No	0	1
Agricultural	9516	2016-03-21	“Male”	25-29	Married	“Household”	none	Yes	No	No	No	Yes	Yes	Yes	Yes		Yes			0	0	“New”	No	0	0
Agricultural	13316	2016-01-17	“Female”	20-24	Married	“Household”	none	Yes	No	No	No	No	Yes	Yes	Yes	TB	Yes		1	0	0	“Revisit”	No	1	0
Agricultural	13815	2015-09-04	“Male”	40+	Married	“Group”	none	Yes	No	No	No	Yes	Yes	Yes	Yes		Yes			30	0	“Revisit”	No	0	1
Agricultural	915	2015-10-29	“Male”	25-29	Married	“Individual”	environmental	Yes	No	No	Yes	Yes	Yes	Yes	Yes		Yes			48	0	“Revisit”	No	0	1
Agricultural	3115	2015-05-09	“Female”	25-29	Married	“Individual”	sex worker	Yes	No	No	No	No	No	No	Yes		Yes			80	0	“Revisit”	No	0	1
Agricultural	1115	2015-07-20	“Female”	20-24	Single	“Individual”	farmer, environmentalist	Yes	No	No	No	Yes	No	Yes	Yes		Yes			30	0	“Revisit”	No	0	1
Agricultural	1715	2015-05-18	“Male”	35-39	Married	“Household”	farmer	Yes	No	No	No	Yes	No	No	Yes		Yes			42	0	“Revisit”	No	0	1
Agricultural	7516	2016-03-11	“Female”	20-24	Single	“Group”	none	Yes	No	No	No	Yes	Yes	Yes	Yes		Yes			15	0	“Revisit”	No	0	1
Agricultural	2615	2015-05-16	“Female”	20-24	Single	“Group”	none	Yes	No	No	No	Yes	No	No	Yes		Yes			5	0	“Revisit”	No	0	1
Agricultural	19215	2015-10-15	“Female”	20-24	Married	“Individual”	none	Yes	No	No	No	Yes	Yes	Yes	Yes		Yes			0	0	“Revisit”	No	0	0
Agricultural	2515	2015-10-09	“Female”	25-29	Single	“Individual”	none	Yes	No	No	No	Yes	No	Yes	Yes		Yes		2	0	0	“Revisit”	No	1	0
Agricultural	6115	2015-06-04	“Female”	30-34	Single	“Individual”	sex worker	Yes	No	No	No	No	No	No	Yes		Yes			144	0	“Revisit”	No	0	1
Agricultural	5915	2015-12-05	“Female”	20-24	Married	“Individual”	none	Yes	No	No	No	Yes	No	No	Yes		Yes		1	0	0	“Revisit”	No	1	0
Agricultural	915	2015-08-28	“Male”	40+	Married	“Individual”	farmer, fisher, environ	Yes	No	No	Yes	Yes	Yes	Yes	Yes		Yes			24	0	“Revisit”	No	0	1
Agricultural	19815	2015-12-15	“Male”	25-29	Married	“Group”	Boda boda	No	No	No	No	Yes	Yes	Yes	Yes		No			0	0		No	0	0
Agricultural	7615	2016-02-10	“Female”	30-34	Single	“Individual”	sex worker	Yes	No	No	No	No	No	No	Yes		Yes			10	0	“Revisit”	No	0	1
Agricultural	10816	2016-04-11	“Female”	20-24	Single	“Individual”	farmer, environmentalist	Yes	No	No	No	Yes	Yes	Yes	Yes		Yes			30	0	“Revisit”	No	0	1
Agricultural	5515	2015-06-15	“Female”	30-34	Married	“Household”	none	Yes	No	No	No	No	No	Yes	Yes		Yes			30	0	“Revisit”	No	0	1
Agricultural	516	2016-04-11	“Female”	30-34	Single	“Individual”	farmer, environmentalist	Yes	Yes	Yes	No	Yes	Yes	Yes	Yes		Yes			20	0	“Revisit”	No	0	1
Agricultural	116	2016-04-09	“Female”	40+	Married	“Individual”	none	Yes	No	No	No	Yes	Yes	Yes	Yes	hiv	Yes			6	0	“Revisit”	No	0	1
Agricultural	215	2015-04-19	“Male”	40+	Married	“Group”	Boda boda	Yes	No	No	No	No	No	No	Yes		Yes			9	0	“Revisit”	No	0	1
Agricultural	12316	2016-04-12	“Female”	20-24	Single	“Individual”	student	Yes	No	No	No	Yes	Yes	Yes	Yes		Yes			15	0	“Revisit”	No	0	1
Agricultural	16615	2015-09-24	“Male”	25-29	Married	“Household”	none	Yes	No	No	No	Yes	Yes	Yes	Yes		Yes			0	0	“Revisit”	No	0	0
Agricultural	4116	2016-02-09	“Female”	30-34	Married	“Household”	none	Yes	No	No	No	Yes	Yes	Yes	Yes		Yes			0	0	“Revisit”	Yes	0	0
Agricultural	12416	2016-04-12	“Female”	25-29	Single	“Individual”	none	Yes	No	No	No	Yes	Yes	Yes	Yes		Yes			12	0	“Revisit”	No	0	1
Agricultural	915	2015-04-24	“Male”	40+	Married	“Group”	none	Yes	No	No	No	Yes	No	No	No		Yes			30	0	“Revisit”	No	0	1
Agricultural	4115	2015-06-22	“Female”	40+	Married	“Household”	farmer, environmentalist	Yes	No	No	No	Yes	Yes	Yes	Yes		No			0	5	“New”	No	0	0
Agricultural	3415	2015-05-28	“Male”	25-29	Single	“Individual”	farmer, environmentalist	Yes	No	No	No	Yes	No	No	Yes	COUNSELLING	Yes			36	0	“Revisit”	No	0	1
Agricultural	9115	2015-11-08	“Female”	25-29	Married	“Household”	none	Yes	No	No	No	Yes	No	No	Yes	STI/HIV	Yes			0	10	“Revisit”	No	0	0
Agricultural	315	2015-04-20	“Female”	40+	Married	“Group”	none	Yes	No	No	No	No	No	No	Yes		Yes			144	0	“Revisit”	No	0	1
Agricultural	13815	2015-09-04	“Male”	25-29	Single	“Individual”	none	Yes	No	No	No	No	No	No	No		Yes			30	0	“Revisit”	No	0	1
Agricultural	12516	2016-04-12	“Female”	30-34	Married	“Household”	none	Yes	No	No	No	Yes	Yes	Yes	Yes		Yes			0	0	“Revisit”	Yes	0	0
Agricultural	4415	2015-07-01	“Male”	30-34	Married	“Household”	farmer, fisher, environ	Yes	No	No	Yes	Yes	Yes	No	Yes		No			0	0	“Revisit”	No	0	0
Agricultural	115	2015-08-21	“Male”	25-29	Married	“Household”	farmer, environmentalist	Yes	Yes	Yes	No	Yes	Yes	Yes	Yes		Yes			24	0	“Revisit”	No	0	1
Agricultural	7916	2016-02-16	“Female”	25-29	Married	“Individual”	none	Yes	No	Yes	Yes	Yes	Yes	Yes	Yes		Yes		1	0	0	“Revisit”	No	1	0
Agricultural	10016	2016-03-21	“Female”	13-19	Single	“Individual”	none	Yes	No	No	No	Yes	Yes	Yes	Yes		Yes			9	0	“Revisit”	No	0	1
Agricultural	10316	2016-04-12	“Male”	30-34	Married	“Household”	farmer, environmentalist	Yes	No	No	No	Yes	Yes	Yes	Yes		No			30	0	“Revisit”	No	0	1
Agricultural	3116	2016-03-31	“Female”	30-34	Married	“Individual”	farmer	Yes	No	No	No	Yes	Yes	Yes	Yes		Yes	1		0	0	“Revisit”	No	1	0
Agricultural	5515	2015-09-10	“Female”	35-39	Single	“Individual”	farmer	Yes	No	No	No	Yes	No	Yes	Yes		Yes		1	0	0	“Revisit”	No	1	0
Agricultural	3015	2015-12-06	“Female”	35-39	Married	“Individual”	environmental	Yes	Yes	Yes	No	Yes	Yes	Yes	Yes		Yes			30	0	“Revisit”	No	0	1
Agricultural	1115	2015-05-01	“Male”	20-24	Single	“Individual”	none	Yes	No	No	No	No	No	No	No		Yes			72	0	“Revisit”	No	0	1
Agricultural	2515	2015-11-08	“Female”	20-24	Married	“Household”	none	Yes	No	No	No	Yes	No	No	Yes	STI/HIV	Yes			0	10	“Revisit”	No	0	0
Agricultural	11816	2016-04-09	“Male”	40+	Married	“Household”	none	Yes	No	No	No	Yes	Yes	Yes	Yes		Yes			0	0	“Revisit”	No	0	0
Agricultural	5615	2015-09-18	“Female”	30-34	Single	“Individual”	none	Yes	No	No	No	No	No	No	Yes		Yes			40	0	“Revisit”	No	0	1
Agricultural	3915	2015-06-27	“Female”	30-34	Single	“Individual”	none	Yes	No	No	No	Yes	No	Yes	Yes		No		1	0	0	“Revisit”	No	1	0
Agricultural	3015	2015-05-15	“Male”	25-29	Single	“Individual”	none	Yes	No	No	No	No	No	No	Yes		Yes			100	0	“Revisit”	No	0	1
Agricultural	20715	2016-04-28	“Female”	20-24	Married	“Individual”	environmental	Yes	No	No	Yes	Yes	Yes	Yes	Yes		Yes			0	0	“Revisit”	Yes	0	0
Agricultural	515	2015-06-14	“Male”	25-29	Married	“Household”	farmer, fisher, environ	Yes	No	No	Yes	Yes	Yes	Yes	Yes		Yes			48	0	“Revisit”	No	0	1
Agricultural	11716	2016-04-07	“Female”	35-39	Married	“Individual”	none	Yes	No	No	No	Yes	Yes	Yes	Yes		Yes			0	0	“Revisit”	No	0	0
Agricultural	2315	2015-09-11	“Female”	25-29	Single	“Individual”	none	Yes	No	No	No	Yes	No	Yes	Yes		Yes		2	0	0	“Revisit”	No	1	0
Agricultural	3015	2016-04-13	“Female”	20-24	Single	“Individual”	farmer, environmentalist	Yes	Yes	Yes	No	Yes	Yes	Yes	Yes		Yes			20	0	“Revisit”	No	0	1
Agricultural	5515	2015-09-21	“Male”	35-39	Single	“Individual”	farmer	Yes	No	No	Yes	Yes	Yes	Yes	Yes		Yes			30	0	“Revisit”	No	0	1
Agricultural	4615	2015-08-07	“Female”	35-39	Single	“Individual”	environmental	Yes	Yes	No	No	Yes	Yes	Yes	Yes		No			24	0	“New”	No	0	1
Agricultural	5915	2015-08-19	“Female”	30-34	Married	“Household”	environmental	Yes	Yes	Yes	No	Yes	Yes	Yes	Yes		No			24	0	“New”	No	0	1
Agricultural	10116	2016-03-22	“Male”	40+	Married	“Individual”	none	Yes	No	No	No	Yes	Yes	Yes	Yes		Yes			0	0	“New”	No	0	0
Agricultural	5115	2015-08-11	“Female”	30-34	Married	“Household”	farmer, environmentalist	Yes	Yes	Yes	No	Yes	Yes	Yes	Yes		No			24	0	“New”	No	0	1
Agricultural	2215	2016-05-10	“Female”	25-29	Married	“Household”	environmental	Yes	No	No	Yes	Yes	Yes	Yes	Yes	DRUG ABUSE				45	0	“Revisit”	No	0	1
Agricultural	5215	2015-09-06	“Male”	25-29	Single	“Individual”	none	Yes	No	No	No	Yes	Yes	Yes	Yes		Yes			30	0	“Revisit”	No	0	1
Agricultural	1715	2015-05-02	“Female”	30-34	Single	“Household”	none	Yes	No	No	No	No	No	No	Yes		Yes		1	0	0	“New”	No	1	0
Agricultural	12016	2016-04-13	“Male”	40+	Married	“Individual”	farmer, environmentalist	Yes	No	No	No	Yes	Yes	Yes	Yes		No			30	0	“Revisit”	No	0	1
Agricultural	5016	2016-04-23	“Female”	30-34	Widowed	“Group”	none	Yes	No	No	No	No	No	Yes	Yes		Yes			44	0	“Revisit”	No	0	1
Agricultural	215	2015-04-14	“Female”	40+	Widowed	“Individual”	farmer	Yes	No	No	No	No	No	No	Yes		No			9	0	“Revisit”	No	0	1
Agricultural	11516	2016-02-24	“Female”	20-24	Married	“Individual”	environmental	Yes	Yes	Yes	Yes	Yes	Yes	Yes	Yes		Yes			0	0	“Revisit”	Yes	0	0
Agricultural	3715	2015-08-14	“Female”	30-34	Single	“Individual”	sex worker	Yes	No	No	No	No	No	No	Yes	'	Yes			10	0	“Revisit”	No	0	1
Agricultural	215	2015-06-08	“Male”	25-29	Single	“Individual”	none	Yes	No	No	No	No	No	No	Yes		Yes			144	0	“Revisit”	No	0	1
Agricultural	22915	2015-12-04	“Female”	20-24	Single	“Individual”	farmer	Yes	No	No	No	Yes	Yes	Yes	Yes		Yes			15	0	“Revisit”	No	0	1
Agricultural	5815	2015-07-03	“Female”	30-34	Single	“Group”	sex worker	Yes	No	No	No	No	No	Yes	Yes		Yes			14	0	“Revisit”	No	0	1
Agricultural	6415	2015-08-17	“Female”	25-29	Married	“Group”	environmental	Yes	No	No	No	Yes	No	Yes	Yes		Yes		1	0	0	“Revisit”	No	1	0
Agricultural	615	2015-11-10	“Female”	30-34	Married	“Individual”	environmental	Yes	Yes	Yes	Yes	Yes	Yes	Yes	Yes		Yes			0	0		No	0	0
Agricultural	416	2016-05-10	“Male”	30-34	Married	“Household”	none	Yes	No	No	No	Yes	Yes	Yes	Yes	HIV	No			3	0	“New”	No	0	1
Agricultural	615	2015-06-17	“Female”	20-24	Single	“Individual”	sex worker	Yes	No	No	No	No	No	No	Yes		Yes			144	0	“Revisit”	No	0	1
Agricultural	5915	2015-08-03	“Female”	30-34	Married	“Individual”	farmer	Yes	No	No	No	Yes	Yes	Yes	Yes	POULTRY KEEPING	No		1	0	0	“Revisit”	No	1	0
Agricultural	7915	2016-05-26	“Female”	25-29	Married	“Individual”	environmental	Yes	No	No	Yes	Yes	Yes	Yes	Yes		Yes		1	0	0	“Revisit”	No	1	0
Agricultural	5315	2015-07-18	“Male”	25-29	Single	“Individual”	farmer, fisher, environ	Yes	No	No	Yes	Yes	No	No	Yes		Yes			63	0	“Revisit”	No	0	1
Agricultural	3115	2015-05-11	“Female”	20-24	Married	“Individual”	none	Yes	No	Yes	Yes	No	No	No	Yes		Yes			12	0	“Revisit”	No	0	1
Agricultural	13416	2016-02-06	“Male”	25-29	Married	“Individual”	none	Yes	No	No	No	Yes	Yes	Yes	Yes	T.B	Yes			6	0	“Revisit”	No	0	1
Agricultural	6115	2015-10-08	“Male”	40+	Single	“Individual”	Boda boda	Yes	No	No	No	No	No	No	Yes		Yes			10	0	“Revisit”	No	0	1
Agricultural	9615	2015-12-01	“Female”	35-39	Single	“Individual”	sex worker	Yes	No	No	No	No	No	No	Yes		Yes			10	0	“Revisit”	No	0	1
Agricultural	18715	2015-10-13	“Female”	30-34	Married	“Individual”	none	Yes	No	No	No	Yes	Yes	Yes	Yes		Yes			0	0	“Revisit”	No	0	0
Agricultural	10115	2015-11-06	“Male”	25-29	Married	“Group”	none	Yes		No	No	No	No	No	Yes	CONDOM	Yes			4	0	“Revisit”	No	0	1
Agricultural	116	2016-01-20	“Female”	25-29	Single	“Individual”	student	Yes	No	No	No	Yes	Yes	No	Yes	D/ABUSE	Yes			88	0	“Revisit”	No	0	1
Agricultural	3615	2015-05-16	“Female”	25-29	Married	“Individual”	none	Yes	No	No	No	No	No	No	Yes		Yes			15	0	“Revisit”	No	0	1
Agricultural	11216	2016-04-05	“Female”	35-39	Married	“Individual”	none	Yes	No	No	No	Yes	Yes	Yes	Yes		Yes			0	0	“Revisit”	No	0	0
Agricultural	6915	2015-09-01	“Female”	20-24	Married	“Individual”	environmental	Yes	No	No	Yes	Yes	Yes	Yes	Yes		Yes			0	6	“Revisit”	No	0	0
Agricultural	415	2015-04-18	“Male”	20-24	Single	“Individual”	none	Yes	No	No	No	No	No	No	Yes		Yes			72	0	“Revisit”	No	0	1
Agricultural	4015	2015-07-03	“Male”	30-34	Married	“Group”	Boda boda	Yes	No	No	No	No	No	No	Yes		Yes			9	0	“Revisit”	No	0	1
Agricultural	4015	2015-05-18	“Female”	20-24	Married	“Household”	none	No	No	No	No	No	No	No	No		Yes			0	0	“New”	No	0	0
Agricultural	1815	2015-05-27	“Female”	30-34	Married	“Group”	none	Yes	No	No	No	Yes	No	Yes	Yes		Yes			6	0	“Revisit”	No	0	1
Agricultural	7715	2015-09-07	“Male”	30-34	Married	“Group”	environmental	Yes	No	No	No	Yes	Yes	Yes	Yes		Yes			48	0	“Revisit”	No	0	1
Agricultural	215	2015-12-02	“Female”	20-24	Single	“Individual”	environmental	Yes	Yes	Yes	No	Yes	Yes	Yes	Yes		Yes			30	0	“Revisit”	No	0	1
Agricultural	2515	2015-05-16	“Female”	13-19	Single	“Group”	none	Yes	No	No	No	Yes	No	No	Yes		Yes			6	0	“New”	No	0	1
Agricultural	915	2015-04-24	“Male”	25-29	Married	“Individual”	none	Yes	No	No	No	No	No	No	Yes		Yes			144	0	“Revisit”	No	0	1
Agricultural	7915	2016-04-22	“Female”	25-29	Married	“Household”	environmental	Yes	Yes	Yes	Yes	Yes	Yes	Yes	Yes		Yes		1	0	0	“Revisit”	No	1	0
Agricultural	4515	2015-05-26	“Female”	20-24	Single	“Individual”	none	Yes	No	No	No	No	No	No	Yes	BCC	Yes			14	0	“Revisit”	No	0	1
Agricultural	3615	2015-05-18	“Female”	40+	Married	“Household”	none	Yes	No	No	No	No	No	No	No		Yes			15	0	“Revisit”	No	0	1
Agricultural	11116	2016-04-05	“Male”	40+	Married	“Household”	none	Yes	No	No	No	Yes	Yes	Yes	Yes		Yes			0	0	“Revisit”	No	0	0
Agricultural	1915	2015-06-01	“Male”	25-29	Single	“Individual”	environmental	Yes	No	No	No	No	No	Yes	No		No			15	0	“New”	No	0	1
Agricultural	9015	2015-10-16	“Male”	25-29	Married	“Group”	Boda boda	Yes	No	No	No	No	No	No	Yes		Yes			26	0	“Revisit”	No	0	1
Agricultural	2015	2016-04-15	“Female”	25-29	Married	“Individual”	farmer, environmentalist	Yes	Yes	Yes	No	Yes	Yes	Yes	Yes		Yes		1	20	0	“Revisit”	No	1	1
Agricultural	815	2016-04-27	“Female”	30-34	Married	“Household”	environmental	Yes	No	No	Yes	Yes	Yes	Yes	Yes		Yes			72	0	“Revisit”	No	0	1
Agricultural	516	2016-05-10	“Male”	30-34	Married	“Household”	environmental	Yes	No	No	Yes	Yes	Yes	Yes	Yes		Yes			0	0	“Revisit”	No	0	0
Agricultural	7515	2015-08-15	“Female”	13-19	Married	“Household”	none	Yes	Yes	Yes	No	No	No	No	Yes		Yes			0	0	“New”	No	0	0
Agricultural	1615	2015-04-30	“Male”	20-24	Single	“Individual”	none	Yes	No	No	No	No	No	No	Yes		No			12	0	“Revisit”	No	0	1
Agricultural	1715	2015-04-30	“Male”	30-34	Married	“Household”	none	Yes	No	No	No	No	No	No	Yes		No			12	0	“Revisit”	No	0	1
Agricultural	10716	2016-05-21	“Female”	25-29	Widowed	“Individual”	farmer	Yes	No	No	No	Yes	Yes	Yes	Yes		Yes	1		0	1	“Revisit”	No	1	0
Agricultural	615	2015-07-13	“Male”	25-29	Single	“Individual”	farmer	Yes	No	No	No	Yes	Yes	Yes	Yes		Yes			48	0	“Revisit”	No	0	1
Agricultural	6315	2015-08-10	“Female”	20-24	Married	“Individual”	none	Yes	No	No	No	Yes	No	Yes	Yes		Yes			0	6	“Revisit”	No	0	0
Agricultural	14415	2015-09-21	“Female”	25-29	Married	“Individual”	none	Yes	No	No	No	No	No	No	Yes		No			0	0	“New”	Yes	0	0
Agricultural	6015	2015-08-01	“Female”	25-29	Single	“Individual”	none	Yes	No	No	No	Yes	Yes	Yes	Yes		Yes		1	0	0	“Revisit”	No	1	0
Agricultural	415	2015-08-06	“Female”	35-39	Widowed	“Individual”	farmer, fisher, environ	Yes	Yes	Yes	No	Yes	Yes	Yes	Yes		Yes			20	2	“Revisit”	No	0	1
Agricultural	7116	2016-04-18	“Female”	20-24	Married	“Individual”	none	Yes	No	No	Yes	No	No	Yes	Yes		Yes			0	0	“Revisit”	Yes	0	0
Agricultural	7216	2016-04-18	“Female”	30-34	Married	“Individual”	none	Yes	No	No	No	No	No	Yes	Yes		Yes			0	0	“Revisit”	Yes	0	0
Agricultural	2815	2015-05-21	“Female”	35-39	Widowed	“Household”	none	Yes	No	No	No	No	No	No	No		Yes		1	0	0	“Revisit”	No	1	0
Agricultural	2415	2015-07-01	“Female”	30-34	Married	“Group”	farmer, fisher, environ	Yes	No	No	Yes	Yes	No	Yes	Yes		Yes			0	10	“Revisit”	No	0	0
Agricultural	916	2016-01-13	“Male”	35-39	Married	“Group”	Boda boda	Yes	No	No	No	No	Yes	Yes	Yes		Yes			30	0	“Revisit”	No	0	1
Agricultural	5715	2015-07-28	“Male”	30-34	Single	“Group”	farmer, fisher	Yes	No	No	Yes	Yes	Yes	Yes	Yes	Clean environment	No			30	0	“Revisit”	No	0	1
Agricultural	115	2015-10-02	“Male”	25-29	Married	“Individual”	environmental	Yes	No	No	Yes	Yes	Yes	Yes	Yes		Yes			144	0	“Revisit”	No	0	1
Agricultural	9615	2016-03-07	“Female”	20-24	Single	“Individual”	sex worker	Yes	No	No	No	No	No	No	Yes		Yes			10	0	“Revisit”	No	0	1
Agricultural	115	2015-10-05	“Female”	35-39	Married	“Individual”	farmer, environmentalist	Yes	Yes	Yes	No	Yes	Yes	Yes	Yes		Yes			20	1	“Revisit”	No	0	1
Agricultural	915	2015-04-25	“Male”	40+	Married	“Group”	environmental	Yes	No	No	No	Yes	No	No	No		Yes			302	0	“Revisit”	No	0	1
Agricultural	5515	2015-05-26	“Female”	30-34	Single	“Individual”	sex worker	Yes	No	No	No	No	No	No	Yes		Yes			86	0	“Revisit”	No	0	1
Agricultural	2415	2015-06-11	“Female”	30-34	Widowed	“Group”	farmer, fisher, environ	Yes	No	No	Yes	Yes	No	Yes	Yes		Yes			0	10	“Revisit”	No	0	0
Agricultural	416	2016-02-11	“Female”	20-24	Married	“Individual”	none	Yes	No	No	No	No	No	No	Yes		Yes			0	0	“Revisit”	No	0	0
Agricultural	17615	2015-10-04	“Male”	25-29	Single	“Individual”	none	Yes	No	No	No	Yes	Yes	Yes	Yes		Yes			0	0	“Revisit”	No	0	0
Agricultural	3815	2015-05-24	“Female”	35-39	Single	“Group”	sex worker	Yes	No	No	No	No	No	Yes	Yes		Yes			96	0	“Revisit”	No	0	1
Agricultural	715	2015-04-23	“Male”	30-34	Single	“Group”	Boda boda	Yes	No	No	No	Yes	No	No	No		Yes			144	0	“New”	No	0	1
Agricultural	3915	2015-08-04	“Female”	30-34	Married	“Individual”	none	Yes	Yes	No	No	Yes	Yes	No	Yes		No			24	0	“New”	No	0	1
Agricultural	615	2015-04-25	“Female”	13-19	Single	“Household”	none	Yes	No	No	No	No	No	Yes	Yes		No			0	0	“Revisit”	No	0	0
Agricultural	11115	2015-12-19	“Male”	25-29	Married	“Group”	none	Yes	No	No	No	No	No	No	No	STI/HIV	Yes			6	0	“Revisit”	No	0	1
Agricultural	115	2015-04-27	“Male”	20-24	Single	“Individual”	none	Yes	No	No	No	No	No	No	No		Yes			72	0	“Revisit”	No	0	1
Agricultural	715	2016-04-20	“Male”	25-29	Single	“Individual”	none	Yes	No	No	No	No	No	Yes	Yes		Yes			46	0	“Revisit”	No	0	1
Agricultural	10215	2015-11-04	“Male”	25-29	Married	“Group”	environmental	Yes	No	No	Yes	Yes	Yes	Yes	Yes		Yes			48	0	“Revisit”	No	0	1
[truncated: 8,240 more rows]
